# Supplementary material for: Functional analysis of telomere maintenance mechanisms is more informative than immunohistochemistry for ATRX mutation interpretation in Gliomas
Source: Acta Neuropathol Commun. 2025 Dec 20;14:25. doi: 10.1186/s40478-025-02164-z (PMC12831451; doi:10.1186/s40478-025-02164-z)
Supplement: Supplementary file 1 — Supplementary Material 1. Summary table of ATRX alterations identified in the two datasets, annotated with their pathological significance. [file 40478_2025_2164_MOESM1_ESM.xlsx]

## Sheet: Feuil1
base	sample_name	tumor_content	OS_months	OS_status_1deceased	conservation_type	Sequencing_method	diagnosis	amino_acid	alteration	ATRX_IHC	function	TMM_new	type_mut	type_mut_per_sample	multiple_hits_within_sample	protein_domain	allele_involved
Pitié_Salpétrière	10004T	na	74.1369863013699	0	FFPE	in-house-target-sequencing	A	2191	D2191G	Maintained	LOF	CC+ short Telo	missense	missense	no	helicase	**
Pitié_Salpétrière	10055T	na	61.413698630137	0	FFPE	in-house-target-sequencing	A	188	R188Kfs*13	LOSS	LOF	CC+ short Telo	Fs	Fs	no	ADD	*
Pitié_Salpétrière	10091T	medium	69.4027397260274	0	FFPE	in-house-target-sequencing	A	1712	G1712D	Maintained	LOF	ALT	missense	missense	no	SN2-domain	**
Pitié_Salpétrière	10187T	na	NA	NA	FFPE	in-house-target-sequencing	A	789	D789Efs*7	LOSS	LOF	ALT	Fs	Fs	no	X	*/clonal
Pitié_Salpétrière	10268T	na	29.3917808219178	1	FFPE	in-house-target-sequencing	GBM	1099	K1099N	Maintained	no effect	TA+	missense	missense	no	X	*
Pitié_Salpétrière	10280T	na	69.0082191780822	0	FFPE	in-house-target-sequencing	H3.3mt	971	p.K971Tfs	na	LOF	ALT	Fs	Fs	no	X	**
Pitié_Salpétrière	10292T	High	14.0712328767123	1	FFPE	in-house-target-sequencing	GBM	921	V921I	Maintained	no effect	TA+	missense	missense	no	X	*
Pitié_Salpétrière	10355T	na	11.3095890410959	0	FFPE	in-house-target-sequencing	GBM	763	T763Ifs*5	Maintained	LOF	CC+ short Telo	Fs	Fs	no	X	**
Pitié_Salpétrière	10368T	na	16.1095890410959	0	FFPE	in-house-target-sequencing	A	1885	H1885R	LOSS	LOF	CC+ short Telo	missense	missense	no	SN2-domain	*/SNP
Pitié_Salpétrière	10373T	high	67.6931506849315	0	FFPE	in-house-target-sequencing	A	2113	F2113Sfs*9	LOSS	LOF	ALT	Fs	Fs	no	helicase	*
Pitié_Salpétrière	10374T	na	40.8986301369863	0	FFPE	in-house-target-sequencing	OD	763	T763Ifs*5	Maintained	LOF	TA+	Fs	Fs	no	X	*
Pitié_Salpétrière	10422T	heterogeneous	69.5342465753425	0	FFPE	in-house-target-sequencing	A	1302	R1302Kfs*7	LOSS	LOF	long telo	Fs	Fs	no	X	*
Pitié_Salpétrière	10550T	medium	66.0493150684931	0	FFPE	in-house-target-sequencing	A	1712	G1712Afs*13	LOSS	LOF	CC+ short Telo	Fs	Fs	no	SN2-domain	**
Pitié_Salpétrière	10560T	high	2.79452054794521	1	FFPE	in-house-target-sequencing	GBM	2288	R2288H	Maintained	no effect	TA+	missense	missense	no	Pbox	*
Pitié_Salpétrière	10568T	medium	12.6246575342466	1	FFPE	in-house-target-sequencing	A	1703	I1703Yfs*22	LOSS	LOF	CC+ short Telo	Fs	Fs	no	SN2-domain	**
Pitié_Salpétrière	10597T	heterogeneous	34.8493150684932	1	FFPE	in-house-target-sequencing	A	655	R655Sfs*13	LOSS	LOF	ALT	Fs	Fs	no	X	**
Pitié_Salpétrière	10618T	na	28.8986301369863	1	FFPE	in-house-target-sequencing	MAPK (NF1)	980	D980Efs*23	LOSS	LOF	CC+ short Telo	Fs	Fs	no	X	*
Pitié_Salpétrière	10622T	na	66.5424657534247	0	FFPE	in-house-target-sequencing	A	1301	K1301*	LOSS	LOF	CC+ short Telo	*	*	no	X	**
Pitié_Salpétrière	10624T	high	64.0109589041096	0	FFPE	in-house-target-sequencing	A	1426	R1426*	LOSS	LOF	CC+ short Telo	*	*	no	X	*
Pitié_Salpétrière	10658T	medium	62.1041095890411	0	FFPE	in-house-target-sequencing	A	1940	D1940Rfs*2	LOSS	LOF	CC+ short Telo	Fs	Fs	no	X	**
Pitié_Salpétrière	10664T	na	4.86575342465753	1	FFPE	in-house-target-sequencing	GBM	2111	R2111Q	LOSS	LOF	ALT	missense	missense	no	helicase	*
Pitié_Salpétrière	10682T	high	1.41369863013699	1	FFPE	in-house-target-sequencing	GBM	994	K994*	LOSS	LOF	ALT	*	*	no	X	**
Pitié_Salpétrière	10684T	na	63.7150684931507	0	FFPE	in-house-target-sequencing	A	1808	Y1808Mfs*4	LOSS	LOF	CC+ short Telo	Fs	Fs	no	SN2-domain	**
Pitié_Salpétrière	10741T	na	60.3616438356164	0	FFPE	in-house-target-sequencing	A	886	E886*	LOSS	LOF	ALT	*	*	no	X	**
Pitié_Salpétrière	10749T	medium	41.9835616438356	1	FFPE	in-house-target-sequencing	A	404	K404*	LOSS	LOF	ALT	*	*	no	X	**
Pitié_Salpétrière	10753T	na	59.9342465753425	0	FFPE	in-house-target-sequencing	A	1742	R1742G	Maintained	LOF	ALT	missense	missense	no	SN2-domain	*
Pitié_Salpétrière	10754T	na	60	0	FFPE	in-house-target-sequencing	GBM	1593	A1593D	Maintained	LOF	CC+ short Telo	missense	missense	no	SN2-domain	*
Pitié_Salpétrière	10772T	high	12.0328767123288	1	FFPE	in-house-target-sequencing	A	1599	G1599C	LOSS	LOF	ALT	missense	missense	no	SN2-domain	**
Pitié_Salpétrière	10773T	na	60.8547945205479	0	FFPE	in-house-target-sequencing	A	1045	K1045*	LOSS	LOF	ALT	*	*	no	X	*
Pitié_Salpétrière	10804T	na	60.986301369863	0	FFPE	in-house-target-sequencing	A	229	L229Dfs*4	LOSS	LOF	CC+ short Telo	Fs	Fs	no	ADD	*
Pitié_Salpétrière	10869T	na	51.9780821917808	1	FFPE	in-house-target-sequencing	GBM	817	Y817Sfs*4	Maintained	secondary hit no effect	TA+	Fs	Fs	no	X	*/clonal
Pitié_Salpétrière	10879T	na	4.07671232876712	1	FFPE	in-house-target-sequencing	GBM	817	Y817Sfs*4	Maintained	secondary hit no effect	TA+	Fs	Fs	no	X	*
Pitié_Salpétrière	10890T	na	60.1972602739726	0	FFPE	in-house-target-sequencing	A	176	Q176Tfs*12	LOSS	LOF	CC+ short Telo	Fs	Fs	no	ADD	**
Pitié_Salpétrière	10891T	na	20.8767123287671	1	FFPE	in-house-target-sequencing	A	1082	S1082*	LOSS	LOF	CC+ short Telo	*	*	no	X	*
Pitié_Salpétrière	10897T	low	57.4356164383562	0	FFPE	in-house-target-sequencing	A	469	V469Ifs*44 (driver)	LOSS	LOF	ALT	Fs	Fs	no	X	*
Pitié_Salpétrière	10900T	na	6.21369863013699	0	FFPE	in-house-target-sequencing	A	1422	K1422*	LOSS	LOF	long telo	*	*	no	X	**
Pitié_Salpétrière	10903T	medium	15.2547945205479	1	FFPE	in-house-target-sequencing	MAPK (NF1)	418	R418*	LOSS	LOF	ALT	*	*	no	X	**
Pitié_Salpétrière	10914T	na	NA	NA	FFPE	in-house-target-sequencing	A	2113	F2113Sfs*9	LOSS	LOF	CC+ short Telo	Fs	Fs	no	helicase	**
Pitié_Salpétrière	10930T	high	8.15342465753425	1	FFPE	in-house-target-sequencing	A	1936	K1936Rfs*19	LOSS	LOF	long telo	Fs	Fs	no	X	**
Pitié_Salpétrière	10932T	medium	1.15068493150685	1	FFPE	in-house-target-sequencing	A	2178	R2178Q	Maintained	LOF	CC+ short Telo	missense	missense	no	helicase	*
Pitié_Salpétrière	10956T	intermediate	16.9643835616438	0	FFPE	in-house-target-sequencing	GBM	1209	E1209Rfs*4	Maintained	LOF	CC+ short Telo	Fs	Fs	no	X	*/clonal
Pitié_Salpétrière	10958T	na	57.4356164383562	0	FFPE	in-house-target-sequencing	A	492	E492Tfs*2	LOSS	LOF	long telo	Fs	Fs	no	X	*
Pitié_Salpétrière	10962T	low	15.813698630137	0	FFPE	in-house-target-sequencing	A	1798	R1798Sfs*11	Maintained	LOF	CC+ short Telo	Fs	Fs	no	SN2-domain	**
Pitié_Salpétrière	11007T	medium	5.35890410958904	0	FFPE	in-house-target-sequencing	A	820	E820*	LOSS	LOF	ALT	*	*	no	X	**
Pitié_Salpétrière	11051T	na	27.7479452054794	1	FFPE	in-house-target-sequencing	GBM	1209	E1209Rfs*4	Maintained	LOF	CC+ short Telo	Fs	Fs	no	X	*/clonal
Pitié_Salpétrière	11054T	high	1.64383561643836	1	FFPE	in-house-target-sequencing	H3.3mt	761	H761Sfs*2	Maintained	LOF	ALT	Fs	Fs	no	X	*
Pitié_Salpétrière	11165T	High	30.5095890410959	1	FFPE	in-house-target-sequencing	GBM	1209	E1209Rfs*4	na	LOF	CC+ short Telo	Fs	Fs	no	X	*
Pitié_Salpétrière	11191T	na	NA	NA	FFPE	in-house-target-sequencing	A	1045	K1045*	LOSS	LOF	CC+ short Telo	*	*	no	X	*
Pitié_Salpétrière	2322T	na	12.986301369863	1	CONG	in-house-target-sequencing	H3.3mt	2184	p.S2184L	na	LOF	CC+ short Telo	missense	missense	no	helicase	**
Pitié_Salpétrière	6378T	na	35.8027397260274	1	FFPE	in-house-target-sequencing	A	2169	G2169V	LOSS	LOF	CC+ short Telo	missense	missense	no	helicase	*/SNP
TCGA	7316-2140	NA	11	1	NA	NA	GBM	2169	X2169_splice (driver)	na	LOF	na	splice	splice	no	helicase	**
TCGA	7316-2152	NA	15	1	NA	NA	H3.3mt		HOMDEL (driver)	na	LOF	na	HOMDEL	HOMDEL	no	X	**
TCGA	7316-2594	NA	8	1	NA	NA	H3.3mt	2197	R2197C	na	VUS	na	missense	Mis	no	helicase	**
TCGA	7316-3022	NA	30	1	NA	NA	GBM		HOMDEL (driver)	na	LOF	na	HOMDEL	HOMDEL	no	X	**
TCGA	7316-306	NA	112	0	NA	NA	MAPK		HOMDEL (driver)	na	LOF	na	HOMDEL	HOMDEL	no	X	**
TCGA	7316-319	NA	70	0	NA	NA	A	1426	R1426* (driver)	na	LOF	na	Fs	*	no	X	*
Pitié_Salpétrière	8089T	High	8.28493150684931	1	FFPE	in-house-target-sequencing	H3.3mt	2028	p.R2028*	LOSS	LOF	ALT	*	*	no	helicase	*
Pitié_Salpétrière	8254T	intermediate	102.509589041096	0	FFPE	in-house-target-sequencing	A	1049	I1049Kfs*69	LOSS	LOF	ALT	Fs	Fs	no	X	*
Pitié_Salpétrière	8258T	High	35.1780821917808	1	FFPE	in-house-target-sequencing	A	187	Y187fs	LOSS	LOF	long telo	Fs	Fs	no	ADD	**
Pitié_Salpétrière	8334T	High	10.9479452054795	1	CONG	in-house-target-sequencing	H3.3mt	2197	p.R2197H	LOSS	LOF	ALT	missense	missense	no	helicase	**
Pitié_Salpétrière	8352T	na	NA	NA	FFPE	in-house-target-sequencing	H3.3mt	886	p.E886Lfs*18	LOSS	LOF	ALT	Fs	Fs	no	X	*
Pitié_Salpétrière	8379T	high	77.8849315068493	1	FFPE	in-house-target-sequencing	MAPK (glioneural BRAFmt)	493	H493fs	LOSS	secondary hit no effect	TA+	Fs	Fs	no	X	*
Pitié_Salpétrière	8465T	na	71.1123287671233	0	FFPE	in-house-target-sequencing	OD	1342	R1342Q	Maintained	no effect	TA+	missense	missense	no	X	*
Pitié_Salpétrière	8534T	na	33.9616438356164	1	FFPE	in-house-target-sequencing	GBM	188	R188K	Maintained	no effect	TA+	missense	missense	no	ADD	*/clonal
Pitié_Salpétrière	8545T	na	62.3013698630137	1	FFPE	in-house-target-sequencing	H3.3mt	1789	p.C1789fs	na	secondary hit no effect	TA+	Fs	Fs	no	SN2-domain	**
Pitié_Salpétrière	8562T	na	25.2821917808219	1	FFPE	in-house-target-sequencing	A	1163	E1163fs	LOSS	LOF	CC+ short Telo	Fs	Fs	no	X	**
Pitié_Salpétrière	8565T	na	16.2739726027397	1	CONG	in-house-target-sequencing	H3.3mt	2113	p.F2113Sfs*9	LOSS	LOF	CC+ short Telo	Fs	Fs	no	helicase	*
Pitié_Salpétrière	8652T	na	NA	NA	FFPE	in-house-target-sequencing	A	51	G51V	Maintained	LOF	CC+ short Telo	missense	missense	no	X	*
Pitié_Salpétrière	8761T	na	89.786301369863	0	FFPE	in-house-target-sequencing	A	2140	N2140T	Maintained	LOF	CC+ short Telo	missense	missense	no	helicase	*
Pitié_Salpétrière	8767T	high	97.841095890411	0	FFPE	in-house-target-sequencing	A	280	C280Afs*6	LOSS	LOF	ALT	Fs	Fs	no	ADD	*
Pitié_Salpétrière	8786T	na	92.8109589041096	0	FFPE	in-house-target-sequencing	A	559	S559fs	LOSS	LOF	CC+ short Telo	Fs	Fs	no	X	**
Pitié_Salpétrière	8886T	High	33.3041095890411	1	FFPE	in-house-target-sequencing	GBM	1515	E1515fs	LOSS	secondary hit no effect	TA+	Fs	Fs	no	X	*/clonal
Pitié_Salpétrière	8888T	medium	87.9123287671233	0	FFPE	in-house-target-sequencing	A	606	Q606*	LOSS	LOF	CC+ short Telo	*	*	no	X	**
Pitié_Salpétrière	8904T	na	94.7506849315068	0	FFPE	in-house-target-sequencing	A	987	K987*	Maintained	FN quantity	TA+	*	*	no	X	*
Pitié_Salpétrière	8912T	high	18.9369863013699	1	FFPE	in-house-target-sequencing	A	358	K358Nfs*2	LOSS	LOF	long telo	Fs	Fs	no	X	*
Pitié_Salpétrière	8942T	na	38.1698630136986	1	FFPE	in-house-target-sequencing	A	1544	T1544fs	LOSS	LOF	ALT	Fs	Fs	no	X	**
Pitié_Salpétrière	8968T	na	16.8986301369863	1	FFPE	in-house-target-sequencing	GBM	2360	E2360G	Maintained	no effect	TA+	missense	missense	no	Pbox	*
Pitié_Salpétrière	8975T	na	41.358904109589	1	FFPE	in-house-target-sequencing	A	1087	Y1087Kfs*26	LOSS	LOF	ALT	Fs	Fs	no	X	**
Pitié_Salpétrière	9034T	na	84.3287671232877	0	FFPE	in-house-target-sequencing	A	883	Q883Rfs*13	Maintained	LOF	CC+ short Telo	Fs	Fs	no	X	*
Pitié_Salpétrière	9113T	heterogeneous	18.0821917808219	1	FFPE	in-house-target-sequencing	A	1594	H1594R	LOSS	LOF	CC+ short Telo	missense	missense	no	SN2-domain	clonal
Pitié_Salpétrière	9284T	na	7.33150684931507	1	FFPE	in-house-target-sequencing	A	263	W263*	LOSS	LOF	CC+ short Telo	*	*	no	ADD	**
Pitié_Salpétrière	9299T	medium	87.8794520547945	0	FFPE	in-house-target-sequencing	A	1753	N1753S	Maintained	LOF	CC+ short Telo	missense	missense	no	SN2-domain	**
Pitié_Salpétrière	9335T	intermediate	78.9041095890411	0	FFPE	in-house-target-sequencing	A	1712	G1712R	LOSS	LOF	ALT	missense	missense	no	SN2-domain	*
Pitié_Salpétrière	9337T	na	86.0712328767123	0	FFPE	in-house-target-sequencing	A	889	S889Ffs*7	LOSS	LOF	CC+ short Telo	Fs	Fs	no	X	**
Pitié_Salpétrière	9349T	medium	76.4383561643836	0	FFPE	in-house-target-sequencing	A	285	E285*	LOSS	LOF	long telo	*	*	no	ADD	*
Pitié_Salpétrière	9354T	na	8.28493150684931	1	FFPE	in-house-target-sequencing	MAPK (glioneural BRAFmt)	907	R907Q	Maintained	LOF	long telo	missense	missense	no	X	*/SNP
Pitié_Salpétrière	9392T	high	42.8383561643836	1	FFPE	in-house-target-sequencing	GBM	596	S596C	Maintained	LOF	long telo	missense	missense	no	X	*
Pitié_Salpétrière	9520T	na	39.9780821917808	1	FFPE	in-house-target-sequencing	A	358	K358Nfs*2	Maintained	LOF	TA+	Fs	Fs	no	X	**
Pitié_Salpétrière	9561T	high	58.8493150684932	1	FFPE	in-house-target-sequencing	GBM	2434	G2434S	Maintained	no effect	TA+	missense	missense	no	X	*
Pitié_Salpétrière	9606T	na	NA	NA	FFPE	in-house-target-sequencing	MAPK	395	F395Lfs*19	LOSS	LOF	CC+ short Telo	Fs	Fs	no	X	*
Pitié_Salpétrière	9677T	na	64.3397260273973	0	FFPE	in-house-target-sequencing	MAPK (GG)	473	H473Profs*41	LOSS	LOF	CC+ short Telo	Fs	Fs	no	X	*
Pitié_Salpétrière	9699T	na	NA	NA	FFPE	in-house-target-sequencing	GBM	347	I347M	Maintained	no effect	TA+	missense	missense	no	X	**
Pitié_Salpétrière	9702T	na	NA	NA	FFPE	in-house-target-sequencing	MAPK (glioneural)	1390	S1390Kfs*99	Maintained	LOF	CC+ short Telo	Fs	Fs	no	X	**
Pitié_Salpétrière	9719T	na	8.51506849315068	1	FFPE	in-house-target-sequencing	GBM	305	S305R	Maintained	no effect	TA+	missense	missense	no	X	**
Pitié_Salpétrière	9834T	high	2.00547945205479	1	CONG	in-house-target-sequencing	H3.3mt	654	p.R654Ter	LOSS	LOF	CC+ short Telo	*	*	no	X	*
Pitié_Salpétrière	9867T	high	73.5452054794521	0	CONG	in-house-target-sequencing	H3.3mt	1045	p.K1045TEr	LOSS	LOF	CC+ short Telo	*	*	no	X	*
Pitié_Salpétrière	9953T	high	75.2219178082192	0	FFPE	in-house-target-sequencing	A	1612	L1612R	LOSS	LOF	ALT	missense	missense	no	SN2-domain	*
Pitié_Salpétrière	9973T	na	NA	NA	CONG	in-house-target-sequencing	H3.3mt	1692	p.G1692Ter	LOSS	LOF	ALT	*	*	no	SN2-domain	**
TCGA	C3L-00677	NA	NA	NA	NA	NA	GBM	654	R654* (driver)	na	LOF	na	*	*	no	X	*
TCGA	C3L-02708	NA	NA	NA	NA	NA	A	1940	D1940Ifs*15 (driver)	na	LOF	na	Fs	*	no	X	**
TCGA	C3L-02900	NA	NA	NA	NA	NA	A	2167	A2167del	na	VUS	na	DEL/INS (in frame)	DELINS	no	helicase	**
TCGA	C3L-02984	NA	NA	NA	NA	NA	A	1514	R1514* (driver)	na	LOF	na	Fs	*	no	X	**
TCGA	C3N-00663	NA	NA	NA	NA	NA	A	1415	N1415Ifs*75 (driver)	na	LOF	na	Fs	*	no	X	**
TCGA	C3N-01851	NA	NA	NA	NA	NA	H3.3mt	808	R808* (driver)	na	LOF	na	*	*	no	X	**
TCGA	C3N-02783	NA	NA	NA	NA	NA	GBM	907	R907* (driver)	na	LOF	na	*	*	no	X	*
TCGA	C3N-02786	NA	NA	NA	NA	NA	GBM	2111	R2111L	na	VUS	na	missense	Mis	no	helicase	*
TCGA	C3N-03182	NA	NA	NA	NA	NA	GBM	1582	T1582Nfs*19 (driver)	na	LOF	na	Fs	*	no	SN2-domain	**
TCGA	C3N-03188	NA	NA	NA	NA	NA	GBM	1007	Q1007H	na	VUS	na	missense	Mis	no	X	*
TCGA	gbm_columbia_2019_25	NA	53.5	0	NA	NA	A	923	K923Lfs*45 (driver)	na	LOF	na	Fs	*	no	X	*
TCGA	GLSS-19-0279-R1	NA	11	1	NA	WXS	A	699	D699Ifs*10 (driver)	na	LOF	na	Fs	*	no	X	**
TCGA	GLSS-CU-R009-R1	NA	46	1	NA	WXS	A	360	I360Rfs*6 (driver), R1401W, S917F	na	LOF	na	Fs	*/Mis	yes_princeps	X	**
TCGA	GLSS-CU-R009-R1	NA	46	1	NA	WXS	A	1401	R1401W	na	VUS	na	missense_2nd	*/Mis	yes	X	**
TCGA	GLSS-CU-R012-R1	NA	45	1	NA	WXS	A	765	Y765Ifs*2 (driver)	na	LOF	na	Fs	*	no	X	**
TCGA	GLSS-DK-0008-R1	NA	NA	NA	NA	WXS	MAPK	227	G227R	na	VUS	na	missense	*/3Mis	yes	ADD	**
TCGA	GLSS-DK-0008-R1	NA	NA	NA	NA	WXS	MAPK	446	G446Rfs*18 (driver), E851K, G227R, P2298S	na	LOF	na	Fs	*/3Mis	yes_princeps	X	**
TCGA	GLSS-DK-0008-R1	NA	NA	NA	NA	WXS	MAPK	851	E851K	na	VUS	na	missense	*/3Mis	yes	X	**
TCGA	GLSS-DK-0008-R1	NA	NA	NA	NA	WXS	MAPK	2298	P2298S	na	VUS	na	missense	*/3Mis	yes	Pbox	**
TCGA	GLSS-HF-2829-R1	NA	13	1	NA	WXS	MAPK	1064	A1064T	na	VUS	na	missense	Mis	no	X	*
TCGA	GLSS-HK-0002-R1	NA	37	1	NA	WGS	A	1838	R1838* (driver)	na	LOF	na	*	*	no	SN2-domain	**
TCGA	GLSS-HK-0004-R1	NA	40	1	NA	WGS	H3.3mt	1082	S1082* (driver)	na	LOF	na	*	*	no	X	**
TCGA	GLSS-HK-0005-R1	NA	64	1	NA	WGS	A	2019	K2019E	na	VUS	na	missense	Mis	no	X	*
TCGA	GLSS-JX-0006-R1	NA	88	1	NA	WXS	A	1090	E1090Rfs*27 (driver), S1921N	na	LOF	na	Fs	*/Mis	yes_princeps	X	**
TCGA	GLSS-JX-0006-R1	NA	88	1	NA	WXS	A	1921	S1921N	na	VUS	na	missense_2nd	*/Mis	yes	X	**
TCGA	GLSS-MD-0004-R2	NA	62	1	NA	WGS	GBM	2089	S2089F	na	VUS	na	missense	Mis	no	helicase	*
TCGA	GLSS-MD-0009-R1	NA	80	1	NA	WGS	A	1405	R1405G	na	VUS	na	missense	Mis	no	X	**
TCGA	GLSS-MD-0012-R1	NA	98	1	NA	WGS	A	1049	I1049Nfs*4 (driver)	na	LOF	na	Fs	*	no	X	**
TCGA	GLSS-MD-0021-TP	NA	119	0	NA	WGS	A	994	K994Tfs*5 (driver)	na	LOF	na	Fs	*	no	X	*
TCGA	GLSS-MD-0027-R2	NA	80	1	NA	WGS	A	1246	X1246_splice (driver)	na	LOF	na	splice	splice	no	X	**
TCGA	GLSS-MD-0043-R1	NA	135	1	NA	WGS	A	543	D543Ifs*19 (driver)	na	LOF	na	Fs	*	no	X	*
TCGA	GLSS-MD-0049-R1	NA	97	0	NA	WGS	A	781	R781* (driver)	na	LOF	na	*	*	no	X	**
TCGA	GLSS-MD-0082-TP	NA	83	1	NA	WXS	A	465	S465* (driver), R666* (driver)	na	LOF	na	*	*/*	yes_princeps	X	**
TCGA	GLSS-MD-0082-TP	NA	83	1	NA	WXS	A	666	R666*(driver)	na	LOF	na	*_2nd	*/*	yes	X	**
TCGA	GLSS-MD-0086-R1	NA	54	1	NA	WXS	A	2113	F2113Sfs*9 (driver)	na	LOF	na	Fs	*	no	helicase	**
TCGA	GLSS-MD-0088-R1	NA	109	0	NA	WXS	A	221	X221_splice (driver)	na	LOF	na	splice	splice	no	ADD	**
TCGA	GLSS-MD-0091-R1	NA	84	1	NA	WXS	A	530	E530* (driver)	na	LOF	na	*	*	no	X	*
TCGA	GLSS-MD-0094-R1	NA	72	0	NA	WXS	A	284	F284Lfs*4 (driver)	na	LOF	na	Fs	*	no	ADD	*
TCGA	GLSS-SF-0001-R1	NA	58	1	NA	WXS	A	840	R840Kfs*9 (driver)	na	LOF	na	Fs	*	no	X	**
TCGA	GLSS-SF-0005-R1	NA	74	1	NA	WXS	A	1719	D1719G	na	VUS	na	missense_2nd	Mis	no	SN2-domain	*
TCGA	GLSS-SF-0006-R1	NA	87	1	NA	WXS	A	1757	X1757_splice (driver)	na	LOF	na	splice	splice	no	SN2-domain	**
TCGA	GLSS-SF-0007-R1	NA	148	1	NA	WXS	A	1087	Y1087*(driver)	na	LOF	na	*_2nd	splice/*	yes	X	**
TCGA	GLSS-SF-0007-R1	NA	148	1	NA	WXS	A	1374	X1374_splice (driver), Y1087* (driver), G1088A	na	LOF	na	splice	splice/*	yes_princeps	X	**
TCGA	GLSS-SF-0008-R1	NA	103	1	NA	WXS	A	886	E886Dfs*10 (driver)	na	LOF	na	Fs	*	no	X	**
TCGA	GLSS-SF-0010-R1	NA	44	1	NA	WXS	A	2140	N2140S	na	VUS	na	missense	Mis	no	helicase	*
TCGA	GLSS-SF-0011-R1	NA	186	1	NA	WXS	A	600	I600Vfs*19 (driver)	na	LOF	na	Fs	*	no	X	*
TCGA	GLSS-SF-0012-R1	NA	82	0	NA	WXS	A	277	V277Tfs*7 (driver)	na	LOF	na	Fs	*	no	ADD	**
TCGA	GLSS-SF-0013-R1	NA	106	1	NA	WXS	A	1346	T1346* (driver)	na	LOF	na	*	*	no	X	**
TCGA	GLSS-SF-0017-R2	NA	59	0	NA	WXS	A	96	K96Rfs*2 (driver)	na	LOF	na	Fs	*	no	X	**
TCGA	GLSS-SF-0018-R1	NA	106	0	NA	WXS	A	1332	K1332* (driver)	na	LOF	na	*	*	no	X	**
TCGA	GLSS-SF-0021-R1	NA	35	1	NA	WXS	A	2040	F2040Qfs*11 (driver)	na	LOF	na	Fs	*	no	helicase	**
TCGA	GLSS-SF-0024-R2	NA	109	1	NA	WXS	A	469	V469Ifs*44 (driver)	na	LOF	na	Fs	*	no	X	**
TCGA	GLSS-SF-0025-R1	NA	42	0	NA	WXS	A	1373	K1373Gfs*4 (driver)	na	LOF	na	Fs	*	no	X	**
TCGA	GLSS-SF-0026-R1	NA	47	0	NA	WXS	A	1408	K1408Nfs*11 (driver)	na	LOF	na	Fs	*	no	X	*
TCGA	GLSS-SF-0027-R1	NA	54	0	NA	WXS	A	883	Q883Rfs*13 (driver)	na	LOF	na	Fs	*	no	X	**
TCGA	GLSS-SF-0028-R1	NA	137	0	NA	WXS	A	1045	K1045* (driver)	na	LOF	na	*	*	no	X	**
TCGA	GLSS-SF-0029-R1	NA	109	1	NA	WXS	A	2180	V2180Ifs*11 (driver)	na	LOF	na	Fs	*	no	helicase	**
TCGA	GLSS-SF-0065-R1	NA	117	0	NA	WXS	A	907	R907* (driver)	na	LOF	na	*	*	no	X	**
TCGA	GLSS-SF-0157-R1	NA	51	1	NA	WXS	A	519	S519Vfs*12 (driver)	na	LOF	na	Fs	*	no	X	*
TCGA	GLSS-SF-0161-R1	NA	114	0	NA	WXS	A	221	X221_splice (driver)	na	LOF	na	splice	splice	no	ADD	*
TCGA	GLSS-SF-0339-R1	NA	68	0	NA	WXS	A	519	S519Cfs*11 (driver)	na	LOF	na	Fs	*	no	X	**
TCGA	GLSS-SM-R058-TP	NA	53	1	NA	WXS	GBM	1151	S1151Rfs*33 (driver)	na	LOF	na	Fs	*	no	X	*
TCGA	GLSS-SM-R076-R1	NA	58	1	NA	WXS	A	2037	X2037_splice (driver)	na	LOF	na	splice	splice	no	helicase	*
TCGA	GLSS-SU-0005-R2	NA	52	1	NA	WXS	A	1518	R1518*(driver)	na	LOF	na	*_2nd	splice/*	yes	X	**
TCGA	GLSS-SU-0005-R2	NA	52	1	NA	WXS	A	1519	X1519_splice (driver), R1518* (driver)	na	LOF	na	splice	splice/*	yes_princeps	X	**
TCGA	Mayo-PDX-Sarkaria-102	NA	21	1	NA	NA	GBM	2101	E2101K	na	VUS	na	missense	Mis	no	helicase	**
TCGA	Mayo-PDX-Sarkaria-123	NA	8.76	1	NA	NA	GBM	2458	G2458R	na	VUS	na	missense	Mis	no	X	*
TCGA	Mayo-PDX-Sarkaria-164	NA	29.64	1	NA	NA	A	360	I360Rfs*6 (driver), HOMDEL (driver)	na	LOF	na	Fs	*/HOMDEL	yes_princeps	X	**
TCGA	Mayo-PDX-Sarkaria-164	NA	29.64	1	NA	NA	A		HOMDEL(driver)	na	LOF	na	HOMDEL_2nd	*/HOMDEL	yes	X	**
TCGA	Mayo-PDX-Sarkaria-174	NA	99.48	1	NA	NA	GBM	1618	D1618N	na	VUS	na	missense	Mis	no	SN2-domain	*
TCGA	Mayo-PDX-Sarkaria-196	NA	24.96	1	NA	NA	A	221	X221_splice (driver)	na	LOF	na	splice	splice	no	ADD	*
TCGA	Mayo-PDX-Sarkaria-200	NA	53.88	1	NA	NA	GBM	2485	G2485E	na	VUS	na	missense	Mis	no	X	*
TCGA	Mayo-PDX-Sarkaria-36	NA	10.08	1	NA	NA	GBM	971	K971Tfs*31 (driver)	na	LOF	na	Fs	*	no	X	**
TCGA	P-0000223-T01-IM3	NA	161	1	NA	IMPACT341	A	1821	T1821Qfs*7 (driver)	na	LOF	na	Fs	*	no	SN2-domain	*
TCGA	P-0000611-T01-IM3	NA	19.5	1	NA	IMPACT341	A	1101	S1101* (driver)	na	LOF	na	*	*	no	X	**
TCGA	P-0000651-T01-IM3	NA	36.4	0	NA	IMPACT341	A	1583	K1583Nfs*22 (driver)	na	LOF	na	Fs	*	no	SN2-domain	*
TCGA	P-0000749-T01-IM3	NA	85.6	0	NA	IMPACT341	A	1691	Q1691* (driver)	na	LOF	na	*	*	no	SN2-domain	**
TCGA	P-0001076-T01-IM3	NA	76.3	0	NA	IMPACT341	A	1426	R1426* (driver)	na	LOF	na	Fs	*	no	X	**
TCGA	P-0001253-T01-IM3	NA	33.1	0	NA	IMPACT341	A		Duplication of 7 exons: out of frame	na	LOF	na	rearrangement	rearrangment	no	X	*
TCGA	P-0001279-T01-IM3	NA	73	0	NA	IMPACT341	A	1450	E1450Gfs*15 (driver)	na	LOF	na	Fs	*	no	X	*
TCGA	P-0001320-T01-IM3	NA	34	0	NA	IMPACT341	A	823	K823Rfs*7 (driver)	na	LOF	na	Fs	*	no	X	**
TCGA	P-0001400-T01-IM3	NA	31.1	1	NA	IMPACT341	A	2191	D2191G	na	LOF	na	missense	Mis	no	helicase	*
TCGA	P-0001450-T01-IM3	NA	35.7	0	NA	IMPACT341	A	2037	V2037I	na	VUS	na	missense_2nd	*/Mis	yes	helicase	**
TCGA	P-0001450-T01-IM3	NA	35.7	0	NA	IMPACT341	A	2219	N2219Ifs*31 (driver), V2037I	na	LOF	na	Fs	*/Mis	yes_princeps	X	**
TCGA	P-0001471-T01-IM3	NA	25.4	0	NA	IMPACT341	GBM	1045	K1045* (driver)	na	LOF	na	*	*	no	X	*
TCGA	P-0001730-T01-IM3	NA	33.4	0	NA	IMPACT341	A	840	R840Kfs*9 (driver)	na	LOF	na	Fs	*	no	X	*
TCGA	P-0001731-T01-IM3	NA	34	0	NA	IMPACT341	GBM	888	F888Sfs*17 (driver)	na	LOF	na	Fs	*	no	X	**
TCGA	P-0001823-T01-IM3	NA	31.1	1	NA	IMPACT341	A	2037	X2037_splice (driver)	na	LOF	na	splice	splice	no	helicase	*
TCGA	P-0001881-T01-IM3	NA	63.8	0	NA	IMPACT341	A		HOMDEL (driver)	na	LOF	na	HOMDEL	HOMDEL	no	X	**
TCGA	P-0001920-T01-IM3	NA	43	0	NA	IMPACT341	A		HOMDEL (driver)	na	LOF	na	HOMDEL	HOMDEL	no	X	**
TCGA	P-0001921-T01-IM3	NA	35.4	0	NA	IMPACT341	A	2109	X2109_splice (driver)	na	LOF	na	splice	splice	no	helicase	**
TCGA	P-0001975-T01-IM3	NA	38.9	0	NA	IMPACT341	A	1045	K1045* (driver)	na	LOF	na	*	*	no	X	**
TCGA	P-0002043-T01-IM3	NA	54.6	1	NA	IMPACT341	A	1338	H1338Kfs*17(driver)	na	LOF	na	Fs_2nd	*/*	yes	X	**
TCGA	P-0002043-T01-IM3	NA	54.6	1	NA	IMPACT341	A	1514	R1514* (driver), H1338Kfs*17 (driver)	na	LOF	na	Fs	*/*	yes_princeps	X	**
TCGA	P-0002051-T01-IM3	NA	42	0	NA	IMPACT341	A	840	R840Kfs*9 (driver)	na	LOF	na	Fs	*	no	X	**
TCGA	P-0002128-T01-IM3	NA	39.8	1	NA	IMPACT341	A	221	R221K	na	VUS	na	missense	Mis	no	ADD	*
TCGA	P-0002194-T01-IM3	NA	28.4	1	NA	IMPACT341	GBM	1172	T1172N	na	VUS	na	missense	Mis	no	X	*
TCGA	P-0002265-T04-IM5	NA	30.4	0	NA	IMPACT410	GBM	102	T102I	na	VUS	na	missense	Mis	no	X	*
TCGA	P-0002294-T01-IM3	NA	84.2	1	NA	IMPACT341	A	1395	E1395Dfs*95 (driver)	na	LOF	na	Fs	*	no	X	**
TCGA	P-0002313-T01-IM3	NA	136	0	NA	IMPACT341	A	834	A834Pfs*35 (driver)	na	LOF	na	Fs	*	no	X	*
TCGA	P-0002316-T01-IM3	NA	28.2	1	NA	IMPACT341	GBM	342	S342* (driver), H493_K495dup	na	LOF	na	*	*/DELINS	yes_princeps	X	**
TCGA	P-0002316-T01-IM3	NA	28.2	1	NA	IMPACT341	GBM	493	H493_K495dup	na	VUS	na	DEL/INS(in frame)_2nd	*/DELINS	yes	X	**
TCGA	P-0002335-T01-IM3	NA	24.3	1	NA	IMPACT341	A	871	S871Hfs*34 (driver)	na	LOF	na	Fs	*	no	X	**
TCGA	P-0002386-T01-IM3	NA	77.2	1	NA	IMPACT341	A	383	I383Nfs*11 (driver)	na	LOF	na	Fs	*	no	X	*
TCGA	P-0002633-T01-IM3	NA	27.2	1	NA	IMPACT341	GBM	2111	R2111* (driver)	na	LOF	na	*	*	no	helicase	**
TCGA	P-0002656-T01-IM3	NA	4.6	0	NA	IMPACT341	A	471	S471Vfs*43 (driver)	na	LOF	na	Fs	*	no	X	**
TCGA	P-0002691-T01-IM3	NA	101	0	NA	IMPACT341	A	1045	K1045* (driver)	na	LOF	na	*	*	no	X	*
TCGA	P-0002695-T01-IM3	NA	80.1	1	NA	IMPACT341	A	1093	R1093M, S1895N	na	VUS	na	missense	Mis/Mis	yes_princeps	X	**
TCGA	P-0002695-T01-IM3	NA	80.1	1	NA	IMPACT341	A	1895	S1895N	na	VUS	na	missense_2nd	Mis/Mis	yes	X	**
TCGA	P-0002833-T01-IM3	NA	14	1	NA	IMPACT341	GBM	2182	K2182Vfs*8 (driver)	na	LOF	na	Fs	*	no	helicase	**
TCGA	P-0003268-T01-IM5	NA	88.7	1	NA	IMPACT410	A	330	K330Nfs*2 (driver)	na	LOF	na	Fs	*	no	X	**
TCGA	P-0003292-T01-IM5	NA	43.7	0	NA	IMPACT410	A	945	K945Rfs*25 (driver)	na	LOF	na	Fs	*	no	X	**
TCGA	P-0003333-T01-IM5	NA	58.2	0	NA	IMPACT410	A	1017	E1017Dfs*5 (driver)	na	LOF	na	Fs	*	no	X	**
TCGA	P-0003392-T01-IM5	NA	74.6	0	NA	IMPACT410	A	1504	R1504Qfs*5 (driver)	na	LOF	na	Fs	*	no	X	*
TCGA	P-0003424-T01-IM5	NA	6.35	1	NA	IMPACT410	GBM	2113	F2113Sfs*9 (driver)	na	LOF	na	Fs	*	no	helicase	*
TCGA	P-0003428-T01-IM5	NA	26.9	0	NA	IMPACT410	A	971	K971Tfs*31 (driver)	na	LOF	na	Fs	*	no	X	*
TCGA	P-0003447-T01-IM5	NA	60.9	1	NA	IMPACT410	A	2131	R2131* (driver)	na	LOF	na	*	*	no	helicase	**
TCGA	P-0003449-T01-IM5	NA	66	0	NA	IMPACT410	A	1302	R1302Kfs*7 (driver)	na	LOF	na	Fs	*	no	X	**
TCGA	P-0003467-T01-IM5	NA	33.5	1	NA	IMPACT410	A	1302	R1302Kfs*7 (driver)	na	LOF	na	Fs	*	no	X	**
TCGA	P-0003529-T01-IM5	NA	28.6	1	NA	IMPACT410	GBM	113	E113K, G1152D	na	VUS	na	missense	Mis/Mis	yes_princeps	X	**
TCGA	P-0003529-T01-IM5	NA	28.6	1	NA	IMPACT410	GBM	1152	G1152D	na	VUS	na	missense_2nd	Mis/Mis	yes	X	**
TCGA	P-0003579-T01-IM5	NA	19.2	0	NA	IMPACT410	A	1960	S1960* (driver)	na	LOF	na	*	*	no	X	**
TCGA	P-0003636-T01-IM5	NA	188	0	NA	IMPACT410	GBM	1582	T1582Nfs*19 (driver)	na	LOF	na	Fs	*	no	SN2-domain	**
TCGA	P-0003643-T01-IM5	NA	59.5	1	NA	IMPACT410	A	1143	K1143Rfs*47 (driver)	na	LOF	na	Fs	*	no	X	**
TCGA	P-0003669-T01-IM5	NA	126	0	NA	IMPACT410	A	1410	A1410Qfs*80 (driver)	na	LOF	na	Fs	*	no	X	*
TCGA	P-0003820-T01-IM5	NA	49.7	0	NA	IMPACT410	A	2076	K2076* (driver)	na	LOF	na	*	*	no	helicase	**
TCGA	P-0003822-T02-IM5	NA	78.5	1	NA	IMPACT410	A	1045	K1045* (driver)	na	LOF	na	*	*	no	X	*
TCGA	P-0003900-T01-IM5	NA	69.9	1	NA	IMPACT410	GBM	484	R484K	na	VUS	na	missense_2nd	Mis/Mis	yes	X	**
TCGA	P-0003900-T01-IM5	NA	69.9	1	NA	IMPACT410	GBM	1245	S1245L, R484K	na	VUS	na	missense	Mis/Mis	yes_princeps	X	**
TCGA	P-0004038-T01-IM3	NA	25.1	0	NA	IMPACT341	GBM	459	K459E	na	VUS	na	missense	Mis	no	X	*
TCGA	P-0004073-T01-IM5	NA	47	0	NA	IMPACT410	A	400	A400Gfs*14 (driver)	na	LOF	na	Fs	*	no	X	**
TCGA	P-0004233-T01-IM5	NA	24.4	0	NA	IMPACT410	GBM	2407	R2407* (driver)	na	LOF	na	*	*	no	X	*
TCGA	P-0004242-T01-IM5	NA	29.7	0	NA	IMPACT410	A	907	R907* (driver)	na	LOF	na	*	*	no	X	*
TCGA	P-0004256-T01-IM5	NA	51.8	1	NA	IMPACT410	A	1346	T1346* (driver)	na	LOF	na	*	*	no	X	**
TCGA	P-0004259-T01-IM5	NA	134	1	NA	IMPACT410	A	1583	K1583Nfs*22 (driver)	na	LOF	na	Fs	*	no	SN2-domain	**
TCGA	P-0004270-T01-IM5	NA	90.8	1	NA	IMPACT410	A	1583	K1583Nfs*22 (driver)	na	LOF	na	Fs	*	no	SN2-domain	**
TCGA	P-0004288-T01-IM5	NA	34.6	0	NA	IMPACT410	A		HOMDEL (driver)	na	LOF	na	HOMDEL	HOMDEL	no	X	**
TCGA	P-0004298-T01-IM5	NA	53.9	1	NA	IMPACT410	A	1596	M1596V	na	VUS	na	missense	Mis	no	SN2-domain	**
TCGA	P-0004319-T01-IM5	NA	36.2	0	NA	IMPACT410	A	1935	K1935Efs*7 (driver)	na	LOF	na	Fs	*	no	X	*
TCGA	P-0004396-T01-IM5	NA	42.4	0	NA	IMPACT410	A	1382	S1382* (driver)	na	LOF	na	*	*	no	X	**
TCGA	P-0004430-T02-IM5	NA	59	1	NA	IMPACT410	A	1338	H1338Qfs*11 (driver)	na	LOF	na	Fs	*	no	X	*
TCGA	P-0004515-T01-IM5	NA	28.1	0	NA	IMPACT410	A	444	R444*(driver)	na	LOF	na	*_2nd	*/*	yes	X	**
TCGA	P-0004515-T01-IM5	NA	28.1	0	NA	IMPACT410	A	1318	N1318Kfs*6 (driver), R444* (driver)	na	LOF	na	Fs	*/*	yes_princeps	X	**
TCGA	P-0004599-T01-IM5	NA	89.2	0	NA	IMPACT410	A	1960	S1960* (driver)	na	LOF	na	*	*	no	X	**
TCGA	P-0004712-T01-IM5	NA	8.75	0	NA	IMPACT410	A	292	Q292* (driver)	na	LOF	na	*	*	no	ADD	**
TCGA	P-0004723-T01-IM5	NA	24.7	0	NA	IMPACT410	A	391	Q391* (driver)	na	LOF	na	*	*	no	X	*
TCGA	P-0004849-T01-IM5	NA	19.2	1	NA	IMPACT410	GBM	2096	K2096Sfs*12 (driver)	na	LOF	na	Fs	*	no	helicase	**
TCGA	P-0005138-T01-IM5	NA	54.1	0	NA	IMPACT410	A	465	S465* (driver)	na	LOF	na	*	*	no	X	*
TCGA	P-0005243-T01-IM5	NA	66.5	0	NA	IMPACT410	A	902	M902_E903delinsIQ	na	VUS	na	DEL/INS(in frame)_2nd	*/DELINS	yes	X	**
TCGA	P-0005243-T01-IM5	NA	66.5	0	NA	IMPACT410	A	907	R907* (driver), M902_E903delinsIQ	na	LOF	na	*	*/DELINS	yes_princeps	X	**
TCGA	P-0005249-T01-IM5	NA	185	0	NA	IMPACT410	A	1071	G1071* (driver)	na	LOF	na	*	*	no	X	**
TCGA	P-0005477-T01-IM5	NA	0.66	0	NA	IMPACT410	GBM	280	C280R	na	VUS	na	missense	Mis	no	ADD	*
TCGA	P-0005635-T01-IM5	NA	46.7	1	NA	IMPACT410	A	359	L359Tfs*3 (driver)	na	LOF	na	Fs	*	no	X	*
TCGA	P-0006019-T01-IM5	NA	8.32	0	NA	IMPACT410	A	1363	H1363Rfs*12 (driver)	na	LOF	na	Fs	*	no	X	**
TCGA	P-0006037-T01-IM5	NA	207	0	NA	IMPACT410	A	176	Q176* (driver)	na	LOF	na	*	*	no	ADD	**
TCGA	P-0006182-T01-IM5	NA	0.79	0	NA	IMPACT410	H3.3mt	360	I360Rfs*6 (driver)	na	LOF	na	Fs	*	no	X	**
TCGA	P-0006396-T01-IM5	NA	60.1	0	NA	IMPACT410	A	1758	Y1758* (driver)	na	LOF	na	*	*	no	SN2-domain	**
TCGA	P-0006404-T01-IM5	NA	20.4	1	NA	IMPACT410	GBM	945	K945Rfs*25 (driver)	na	LOF	na	Fs	*	no	X	**
TCGA	P-0006410-T01-IM5	NA	22.8	1	NA	IMPACT410	H3.3mt	2113	F2113Sfs*9 (driver)	na	LOF	na	Fs	*	no	helicase	**
TCGA	P-0006545-T01-IM5	NA	32	1	NA	IMPACT410	H3.3mt	1664	E1664* (driver)	na	LOF	na	*	*	no	SN2-domain	**
TCGA	P-0006546-T01-IM5	NA	25.1	0	NA	IMPACT410	A	2258	L2258Gfs*10 (driver)	na	LOF	na	Fs	*	no	X	**
TCGA	P-0006782-T01-IM5	NA	99.1	1	NA	IMPACT410	A	1049	I1049Nfs*4 (driver), R1302Efs*44 (driver)	na	LOF	na	Fs	*/*	yes_princeps	X	**
TCGA	P-0006782-T01-IM5	NA	99.1	1	NA	IMPACT410	A	1302	R1302Efs*44(driver)	na	LOF	na	Fs_2nd	*/*	yes	X	**
TCGA	P-0006970-T01-IM5	NA	13.4	1	NA	IMPACT410	GBM	1883	W1883* (driver)	na	LOF	na	*	*	no	SN2-domain	**
TCGA	P-0007024-T01-IM5	NA	13.2	0	NA	IMPACT410	GBM	2103	N2103Y	na	VUS	na	missense	Mis	no	helicase	*
TCGA	P-0007124-T01-IM5	NA	13.8	1	NA	IMPACT410	MAPK	2203	E2203L	na	VUS	na	missense	Mis	no	helicase	**
TCGA	P-0007814-T01-IM5	NA	15.6	0	NA	IMPACT410	A	1425	R1425Kfs*5 (driver)	na	LOF	na	Fs	*	no	X	*
TCGA	P-0007914-T01-IM5	NA	154	0	NA	IMPACT410	A	1318	N1318Kfs*6 (driver)	na	LOF	na	Fs	*	no	X	*
TCGA	P-0008035-T01-IM5	NA	38.1	0	NA	IMPACT410	A	684	T684Sfs*2 (driver)	na	LOF	na	Fs	*	no	X	**
TCGA	P-0008242-T01-IM5	NA	53.7	1	NA	IMPACT410	A	1045	K1045* (driver)	na	LOF	na	*	*	no	X	**
TCGA	P-0008382-T01-IM5	NA	80	1	NA	IMPACT410	A	1718	C1718Mfs*6 (driver)	na	LOF	na	Fs	*	no	SN2-domain	**
TCGA	P-0008923-T01-IM5	NA	28.9	1	NA	IMPACT410	GBM	1848	Q1848* (driver)	na	LOF	na	*	*	no	SN2-domain	**
TCGA	P-0009046-T01-IM5	NA	17.2	0	NA	IMPACT410	A	1656	L1656* (driver)	na	LOF	na	*	*	no	SN2-domain	**
TCGA	P-0009193-T01-IM5	NA	34.8	0	NA	IMPACT410	A	341	Y341* (driver), L413V, E410D	na	LOF	na	*	*/Mis	yes_princeps	X	**
TCGA	P-0009193-T01-IM5	NA	34.8	0	NA	IMPACT410	A	413	L413V	na	VUS	na	missense_2nd	*/Mis	yes	X	**
TCGA	P-0009216-T01-IM5	NA	13.2	0	NA	IMPACT410	A	319	K319* (driver)	na	LOF	na	*	*	no	X	**
TCGA	P-0009244-T01-IM5	NA	66.7	0	NA	IMPACT410	A	2113	F2113Sfs*9 (driver)	na	LOF	na	Fs	*	no	helicase	**
TCGA	P-0009309-T01-IM5	NA	1.71	0	NA	IMPACT410	A	1565	V1565del	na	VUS	na	DEL/INS (in frame)	DELINS	no	SN2-domain	*
TCGA	P-0009398-T01-IM5	NA	48.8	0	NA	IMPACT410	A	1856	X1856_splice (driver)	na	LOF	na	splice	splice	no	SN2-domain	**
TCGA	P-0009411-T01-IM5	NA	130	0	NA	IMPACT410	OD	10	K10N	na	VUS	na	missense_2nd	Mis/Mis	yes	X	**
TCGA	P-0009411-T01-IM5	NA	130	0	NA	IMPACT410	OD	687	E687K, K10N	na	VUS	na	missense	Mis/Mis	yes_princeps	X	**
TCGA	P-0009415-T01-IM5	NA	5.29	0	NA	IMPACT410	GBM	443	A443E	na	VUS	na	missense	Mis	no	X	*
TCGA	P-0009451-T01-IM5	NA	13.5	1	NA	IMPACT410	GBM	172	T172S	na	VUS	na	missense	Mis	no	ADD	**
TCGA	P-0009499-T01-IM5	NA	120	1	NA	IMPACT410	A	428	N428Yfs*5 (driver), P663L, K427R	na	LOF	na	Fs	*/Mis	yes_princeps	X	**
TCGA	P-0009499-T01-IM5	NA	120	1	NA	IMPACT410	A	663	P663L	na	VUS	na	missense_2nd	*/Mis	yes	X	**
TCGA	P-0009507-T01-IM5	NA	63.6	0	NA	IMPACT410	A	444	R444* (driver)	na	LOF	na	*	*	no	X	**
TCGA	P-0009600-T01-IM5	NA	19.3	1	NA	IMPACT410	A	1081	K1081Rfs*37 (driver)	na	LOF	na	Fs	*	no	X	**
TCGA	P-0009629-T01-IM5	NA	69.2	1	NA	IMPACT410	A	781	R781* (driver)	na	LOF	na	*	*	no	X	**
TCGA	P-0009852-T01-IM5	NA	12.9	1	NA	IMPACT410	GBM	1123	N1123K	na	VUS	na	missense	Mis	no	X	*
TCGA	P-0010259-T01-IM5	NA	15.6	0	NA	IMPACT410	A	1504	R1504* (driver)	na	LOF	na	Fs	*	no	X	**
TCGA	P-0010354-T01-IM5	NA	48.8	1	NA	IMPACT410	A	1426	R1426* (driver)	na	LOF	na	Fs	*	no	X	**
TCGA	P-0010369-T01-IM5	NA	30.1	0	NA	IMPACT410	A	1365	E1365Rfs*13 (driver)	na	LOF	na	Fs	*	no	X	**
TCGA	P-0010380-T01-IM5	NA	11	1	NA	IMPACT410	GBM	1788	Q1788H	na	VUS	na	missense	Mis	no	SN2-domain	**
TCGA	P-0010391-T01-IM5	NA	16.7	0	NA	IMPACT410	GBM	2197	R2197H	na	VUS	na	missense	Mis	no	helicase	*
TCGA	P-0010402-T01-IM5	NA	19.4	0	NA	IMPACT410	A	124	G124Vfs*3 (driver)	na	LOF	na	Fs	*	no	X	**
TCGA	P-0010443-T01-IM5	NA	65	0	NA	IMPACT410	A	784	S784Lfs*13 (driver)	na	LOF	na	Fs	*	no	X	*
TCGA	P-0010516-T01-IM5	NA	85.8	0	NA	IMPACT410	A	222	W222* (driver)	na	LOF	na	*	*	no	ADD	*
TCGA	P-0010530-T01-IM5	NA	6.81	0	NA	IMPACT410	A	1347	V1347Efs*2 (driver)	na	LOF	na	Fs	*	no	X	**
TCGA	P-0010753-T01-IM5	NA	19.6	1	NA	IMPACT410	GBM	1218	E1218V	na	VUS	na	missense	Mis	no	X	**
TCGA	P-0010792-T01-IM5	NA	84	0	NA	IMPACT410	A	2096	K2096Sfs*12 (driver)	na	LOF	na	Fs	*	no	helicase	**
TCGA	P-0011009-T01-IM5	NA	14.4	0	NA	IMPACT410	OD	23	A23Hfs*18 (driver)	na	LOF	na	Fs	*	no	X	*
TCGA	P-0011213-T01-IM5	NA	13.1	1	NA	IMPACT410	H3.3mt	513	L513* (driver)	na	LOF	na	*	*	no	X	**
TCGA	P-0011257-T01-IM5	NA	76.9	0	NA	IMPACT410	A	359	L359Tfs*3 (driver)	na	LOF	na	Fs	*	no	X	*
TCGA	P-0011279-T01-IM5	NA	3.68	0	NA	IMPACT410	A	1579	V1579Efs*21 (driver)	na	LOF	na	Fs	*	no	SN2-domain	**
TCGA	P-0011401-T01-IM5	NA	15.4	0	NA	IMPACT410	GBM	666	R666* (driver)	na	LOF	na	*	*	no	X	*
TCGA	P-0012156-T01-IM5	NA	40.1	0	NA	IMPACT410	GBM	840	R840Efs*29 (driver)	na	LOF	na	Fs	*	no	X	**
TCGA	P-0012463-T03-IM6	NA	57.1	1	NA	IMPACT468	A	1567	X1567_splice (driver)	na	LOF	na	splice	splice	no	SN2-domain	*
TCGA	P-0012671-T01-IM5	NA	229	0	NA	IMPACT410	A	425	K425Rfs*8 (driver)	na	LOF	na	Fs	*	no	X	**
TCGA	P-0013029-T01-IM5	NA	49	1	NA	IMPACT410	A	1582	T1582Nfs*19 (driver)	na	LOF	na	Fs	*	no	SN2-domain	**
TCGA	P-0013281-T01-IM5	NA	27.3	0	NA	IMPACT410	A	1426	R1426* (driver)	na	LOF	na	Fs	*	no	X	**
TCGA	P-0013370-T01-IM5	NA	101	1	NA	IMPACT410	A	2190	V2190Lfs*12 (driver)	na	LOF	na	Fs	*	no	helicase	**
TCGA	P-0013602-T01-IM5	NA	1.48	0	NA	IMPACT410	A	287	L287* (driver)	na	LOF	na	*	*	no	ADD	**
TCGA	P-0013676-T01-IM5	NA	117	0	NA	IMPACT410	GBM	51	G51V	na	LOF	na	missense	*/Mis	yes	X	**
TCGA	P-0013676-T01-IM5	NA	117	0	NA	IMPACT410	GBM	1746	L1746* (driver), G51V	na	LOF	na	*	*/Mis	yes_princeps	SN2-domain	**
TCGA	P-0013747-T01-IM5	NA	13.2	0	NA	IMPACT410	A	567	S567* (driver), K1083Qfs*7 (driver)	na	LOF	na	Fs	*/*	yes_princeps	X	**
TCGA	P-0013747-T01-IM5	NA	13.2	0	NA	IMPACT410	A	1083	K1083Qfs*7(driver)	na	LOF	na	Fs_2nd	*/*	yes	X	**
TCGA	P-0013970-T01-IM5	NA	13.6	0	NA	IMPACT410	A	389	L389* (driver)	na	LOF	na	*	*	no	X	**
TCGA	P-0013991-T01-IM5	NA	95.3	0	NA	IMPACT410	OD	173	A173V	na	VUS	na	missense	Mis	no	ADD	*
TCGA	P-0014018-T01-IM5	NA	15.8	0	NA	IMPACT410	A	2113	F2113Sfs*9 (driver)	na	LOF	na	Fs	*	no	helicase	*
TCGA	P-0014152-T01-IM5	NA	6.18	0	NA	IMPACT410	A		HOMDEL (driver)	na	LOF	na	HOMDEL	HOMDEL	no	X	**
TCGA	P-0014498-T01-IM6	NA	3.22	0	NA	IMPACT468	A		Deletion of 24 exons: out of frame	na	LOF	na	rearrangement	rearrangment	no	X	**
TCGA	P-0014728-T01-IM6	NA	116	1	NA	IMPACT468	A	413	L413* (driver)	na	LOF	na	*	*	no	X	**
TCGA	P-0014883-T01-IM6	NA	62	0	NA	IMPACT468	A	528	I528Lfs*33(driver)	na	LOF	na	Fs_2nd	*/*	yes	X	**
TCGA	P-0014883-T01-IM6	NA	62	0	NA	IMPACT468	A	1847	Y1847Lfs*14 (driver), I528Lfs*33 (driver)	na	LOF	na	Fs	*/*	yes_princeps	SN2-domain	**
TCGA	P-0015289-T01-IM6	NA	8.52	0	NA	IMPACT468	A	1519	X1519_splice (driver)	na	LOF	na	splice	splice	no	X	**
TCGA	P-0015357-T01-IM6	NA	0.92	0	NA	IMPACT468	A		Deletion of 12 exons: out of frame	na	LOF	na	rearrangement	rearrangment	no	X	**
TCGA	P-0015393-T01-IM6	NA	21.9	0	NA	IMPACT468	GBM	1634	W1634S	na	VUS	na	missense	Mis	no	SN2-domain	**
TCGA	P-0015573-T01-IM6	NA	59.9	0	NA	IMPACT468	GBM	171	C171Y	na	VUS	na	missense	Mis	no	ADD	**
TCGA	P-0015666-T01-IM6	NA	101	0	NA	IMPACT468	A	242	K242* (driver)	na	LOF	na	*	*	no	ADD	*
TCGA	P-0015712-T01-IM6	NA	9.96	0	NA	IMPACT468	A	930	S930Ffs*7 (driver)	na	LOF	na	Fs	*	no	X	**
TCGA	P-0015722-T01-IM6	NA	17.5	0	NA	IMPACT468	GBM	717	P717_K720del	na	VUS	na	DEL/INS (in frame)	DELINS	no	X	*
TCGA	P-0015816-T01-IM6	NA	23.7	0	NA	IMPACT468	A	778	K778Nfs*23 (driver)	na	LOF	na	Fs	*	no	X	**
TCGA	P-0015912-T01-IM6	NA	19.1	0	NA	IMPACT468	A	1319	Q1319E	na	VUS	na	missense_2nd	*/Mis	yes	X	**
TCGA	P-0015912-T01-IM6	NA	19.1	0	NA	IMPACT468	A	1324	S1324* (driver), Q1319E	na	LOF	na	*	*/Mis	yes_princeps	X	**
TCGA	P-0016048-T01-IM6	NA	43.6	0	NA	IMPACT468	H3.3mt	359	L359Tfs*3 (driver)	na	LOF	na	Fs	*	no	X	**
TCGA	P-0016168-T01-IM6	NA	43.3	0	NA	IMPACT468	A	313	S313Ifs*9 (driver)	na	LOF	na	Fs	*	no	X	**
TCGA	P-0016257-T01-IM6	NA	6.54	0	NA	IMPACT468	A	97	P97Ffs*3 (driver)	na	LOF	na	Fs	*	no	X	**
TCGA	P-0016404-T01-IM6	NA	81.3	0	NA	IMPACT468	A	274	L274*(driver)	na	LOF	na	*_2nd	*/*	yes	ADD	**
TCGA	P-0016404-T01-IM6	NA	81.3	0	NA	IMPACT468	A	907	R907* (driver), L274* (driver)	na	LOF	na	*	*/*	yes_princeps	X	**
TCGA	P-0016576-T01-IM6	NA	0.89	0	NA	IMPACT468	A	1049	I1049Efs*68 (driver)	na	LOF	na	Fs	*	no	X	**
TCGA	P-0016896-T01-IM6	NA	101	0	NA	IMPACT468	A	2113	F2113Sfs*9 (driver)	na	LOF	na	Fs	*	no	helicase	**
TCGA	P-0016957-T01-IM6	NA	10.3	0	NA	IMPACT468	A	1702	E1702Yfs*22 (driver)	na	LOF	na	Fs	*	no	SN2-domain	*
TCGA	P-0017017-T01-IM6	NA	62.1	0	NA	IMPACT468	A	1838	R1838Efs*2 (driver)	na	LOF	na	Fs	*	no	SN2-domain	**
TCGA	P-0017033-T01-IM6	NA	20.5	0	NA	IMPACT468	A	1679	M1679Nfs*6 (driver)	na	LOF	na	Fs	*	no	SN2-domain	*
TCGA	P-0017307-T01-IM6	NA	178	0	NA	IMPACT468	A		HOMDEL (driver)	na	LOF	na	HOMDEL	HOMDEL	no	X	**
TCGA	P-0017463-T01-IM6	NA	20.3	0	NA	IMPACT468	A	250	R250* (driver)	na	LOF	na	*	*	no	ADD	*
TCGA	P-0017475-T01-IM6	NA	1.78	0	NA	IMPACT468	A	356	A356Efs*4 (driver)	na	LOF	na	Fs	*	no	X	**
TCGA	P-0017675-T01-IM5	NA	12	0	NA	IMPACT410	GBM	1517	L1517S	na	VUS	na	missense_2nd	Mis/Mis	yes	X	**
TCGA	P-0017675-T01-IM5	NA	12	0	NA	IMPACT410	GBM	1735	M1735I, L1517S	na	VUS	na	missense	Mis/Mis	yes_princeps	SN2-domain	**
TCGA	P-0017704-T01-IM6	NA	3.35	0	NA	IMPACT468	A	199	X199_splice (driver)	na	LOF	na	splice	splice	no	ADD	**
TCGA	P-0017763-T01-IM6	NA	8.02	0	NA	IMPACT468	A	1514	R1514* (driver)	na	LOF	na	Fs	*	no	X	**
TCGA	P-0017802-T01-IM6	NA	71	1	NA	IMPACT468	A	354	K354* (driver)	na	LOF	na	*	*	no	X	*
TCGA	P-0017922-T01-IM6	NA	0.72	0	NA	IMPACT468	A	1388	G1388* (driver)	na	LOF	na	*	*	no	X	*
TCGA	P-0018097-T01-IM6	NA	133	0	NA	IMPACT468	A	1049	I1049Kfs*69 (driver)	na	LOF	na	Fs	*	no	X	*
TCGA	P-0018124-T01-IM6	NA	64.2	0	NA	IMPACT468	A	1595	C1595* (driver)	na	LOF	na	*	*	no	SN2-domain	**
TCGA	P-0018317-T01-IM6	NA	75.3	0	NA	IMPACT468	A	797	S797* (driver)	na	LOF	na	*	*	no	X	**
TCGA	P-0018387-T01-IM6	NA	42.8	0	NA	IMPACT468	A	282	S282Afs*6(driver)	na	LOF	na	Fs_2nd	*/*	yes	ADD	**
TCGA	P-0018387-T01-IM6	NA	42.8	0	NA	IMPACT468	A	1822	A1822Efs*3 (driver), S282Afs*6 (driver)	na	LOF	na	Fs	*/*	yes_princeps	SN2-domain	**
TCGA	P-0018899-T01-IM6	NA	7.04	0	NA	IMPACT468	H3.3mt	2252	H2252R	na	VUS	na	missense	Mis	no	X	**
TCGA	P-0019001-T01-IM6	NA	133	0	NA	IMPACT468	A	1010	E1010Mfs*24 (driver)	na	LOF	na	Fs	*	no	X	*
TCGA	P-0019039-T01-IM6	NA	20.6	0	NA	IMPACT468	A	1641	W1641* (driver)	na	LOF	na	*	*	no	SN2-domain	**
TCGA	P-0019052-T01-IM6	NA	5.19	0	NA	IMPACT468	A	1579	V1579Efs*21 (driver)	na	LOF	na	Fs	*	no	SN2-domain	*
TCGA	P-0019089-T01-IM6	NA	26.5	0	NA	IMPACT468	A	469	V469Ifs*44 (driver)	na	LOF	na	Fs	*	no	X	**
TCGA	P-0019244-T01-IM6	NA	1.97	0	NA	IMPACT468	GBM	160	R160Tfs*29(driver)	na	LOF	na	Fs	*/*	yes	ADD	**
TCGA	P-0019244-T01-IM6	NA	1.97	0	NA	IMPACT468	GBM	899	T899M	na	VUS	na	missense	*/*	yes	X	**
TCGA	P-0019244-T01-IM6	NA	1.97	0	NA	IMPACT468	GBM	1315	X1315_splice (driver), R160Tfs*29 (driver), T899M, G1974V, G619S, V520I, K297N	na	LOF	na	Fs	*/*	yes_princeps	X	**
TCGA	P-0019244-T01-IM6	NA	1.97	0	NA	IMPACT468	GBM	1974	G1974V	na	VUS	na	missense	*/*	yes	X	**
TCGA	P-0019484-T01-IM6	NA	4.6	0	NA	IMPACT468	A	808	R808* (driver)	na	LOF	na	*	*	no	X	**
TCGA	P-0019556-T01-IM6	NA	2.66	0	NA	IMPACT468	GBM	1318	N1318Kfs*6 (driver)	na	LOF	na	Fs	*	no	X	*
TCGA	P-0019638-T01-IM6	NA	8.52	0	NA	IMPACT468	A	381	S381* (driver)	na	LOF	na	Fs	*	no	X	**
TCGA	P-0019644-T01-IM6	NA	4.11	0	NA	IMPACT468	A	1237	S1237Hfs*41 (driver)	na	LOF	na	Fs	*	no	X	**
TCGA	P01_Pri	NA	58	1	NA	NA	A	840	R840Kfs*9 (driver)	na	LOF	na	Fs	*	no	X	**
TCGA	P05_Pri	NA	74	1	NA	NA	A	1576	C1576Y, D1719G	na	VUS	na	missense	Mis/Mis	yes_princeps	SN2-domain	**
TCGA	P05_Pri	NA	74	1	NA	NA	A	1719	D1719G	na	VUS	na	missense_2nd	Mis/Mis	yes	SN2-domain	**
TCGA	P06_Rec	NA	87	1	NA	NA	A	1757	X1757_splice (driver)	na	LOF	na	splice	splice	no	SN2-domain	**
TCGA	P07_Pri	NA	148	1	NA	NA	A	1087	Y1087*(driver)	na	LOF	na	*_2nd	splice/*	yes	X	**
TCGA	P07_Pri	NA	148	1	NA	NA	A	1374	X1374_splice (driver), Y1087* (driver), G1088A	na	LOF	na	splice	splice/*	yes_princeps	X	**
TCGA	P08_Pri	NA	103	1	NA	NA	A	886	E886Dfs*10 (driver)	na	LOF	na	Fs	*	no	X	**
TCGA	P10_Pri	NA	44	1	NA	NA	A	2140	N2140S	na	VUS	na	missense	Mis	no	helicase	*
TCGA	P11_Pri	NA	186	1	NA	NA	A	600	I600Vfs*19 (driver)	na	LOF	na	Fs	*	no	X	*
TCGA	P12_Pri	NA	82	0	NA	NA	A	277	V277Tfs*7 (driver)	na	LOF	na	Fs	*	no	ADD	**
TCGA	P13_Pri	NA	106	1	NA	NA	A	1346	T1346* (driver)	na	LOF	na	*	*	no	X	**
TCGA	P16_Pri	NA	38	1	NA	NA	A	281	N281Sfs*21 (driver)	na	LOF	na	Fs	*	no	ADD	*
TCGA	P17_Pri_A	NA	59	0	NA	NA	A	1035	I1035Efs*5 (driver)	na	LOF	na	Fs	*	no	X	**
TCGA	P18_Pri_A	NA	106	0	NA	NA	A	1332	K1332* (driver)	na	LOF	na	*	*	no	X	**
TCGA	P21_Pri	NA	35	1	NA	NA	A	2040	F2040Qfs*11 (driver)	na	LOF	na	Fs	*	no	helicase	**
TCGA	P24_Pri	NA	109	1	NA	NA	A	469	V469Ifs*44 (driver), R1302Nfs*6 (driver)	na	LOF	na	Fs	*/*	yes_princeps	X	**
TCGA	P24_Pri	NA	109	1	NA	NA	A	1302	R1302Nfs*6(driver)	na	LOF	na	Fs_2nd	*/*	yes	X	**
TCGA	P25_Pri	NA	42	0	NA	NA	A	1373	K1373Gfs*4 (driver)	na	LOF	na	Fs	*	no	X	**
TCGA	P26_Pri_A	NA	47	0	NA	NA	A	1408	K1408Nfs*11 (driver)	na	LOF	na	Fs	*	no	X	*
TCGA	P27_Pri_A	NA	54	0	NA	NA	A	883	Q883Rfs*13 (driver)	na	LOF	na	Fs	*	no	X	**
TCGA	P28_Pri	NA	137	0	NA	NA	A	1045	K1045* (driver)	na	LOF	na	*	*	no	X	**
TCGA	P29_Pri	NA	109	1	NA	NA	A	2180	V2180Ifs*11 (driver)	na	LOF	na	Fs	*	no	helicase	**
TCGA	Patient-05-T	NA	NA	NA	FFPE	IMPACT410	A	1302	R1302Kfs*7 (driver)	na	LOF	na	Fs	*	no	X	**
TCGA	Patient-06-T	NA	NA	NA	FFPE	IMPACT410	A	2113	F2113Sfs*9 (driver)	na	LOF	na	Fs	*	no	helicase	*
TCGA	Patient-07-T1	NA	NA	NA	FFPE	IMPACT410	A	383	I383Nfs*11 (driver)	na	LOF	na	Fs	*	no	X	*
TCGA	Patient-10-T	NA	NA	NA	FFPE	IMPACT410	MAPK	2203	E2203* (driver), E2203V	na	LOF	na	*	*/Mis	yes_princeps	helicase	**
TCGA	Patient-10-T	NA	NA	NA	FFPE	IMPACT410	MAPK	2203	E2203V	na	VUS	na	missense_2nd	*/Mis	yes	helicase	**
TCGA	Patient-11-T	NA	NA	NA	FFPE	IMPACT410	A	2258	L2258Gfs*10 (driver)	na	LOF	na	Fs	*	no	X	**
TCGA	Patient-12-T	NA	NA	NA	FFPE	IMPACT410	GBM	2182	K2182Vfs*8 (driver)	na	LOF	na	Fs	*	no	helicase	**
TCGA	Patient-16-T	NA	NA	NA	FFPE	IMPACT410	H3.3mt	513	L513* (driver)	na	LOF	na	*	*	no	X	**
TCGA	Patient-23-T	NA	NA	NA	FFPE	IMPACT410	H3.3mt	888	F888Sfs*17 (driver)	na	LOF	na	Fs	*	no	X	**
TCGA	Patient-33-T	NA	NA	NA	FFPE	IMPACT410	A	1582	T1582Nfs*19 (driver), G2075R	na	LOF	na	Fs	*/Mis	yes_princeps	SN2-domain	**
TCGA	Patient-33-T	NA	NA	NA	FFPE	IMPACT410	A	2075	G2075R	na	VUS	na	missense_2nd	*/Mis	yes	helicase	**
TCGA	Patient-34-T	NA	NA	NA	FFPE	IMPACT410	A	1567	X1567_splice (driver)	na	LOF	na	splice	splice	no	SN2-domain	*
TCGA	s_AO_odg_003_T	NA	22.9	1	NA	IMPACT410	GBM	1531	C1531* (driver)	na	LOF	na	*	*	no	X	*
TCGA	s_AO_odg_008_T	NA	12.9	1	NA	IMPACT410	GBM	1210	D1210V	na	VUS	na	missense	Mis	no	X	*
TCGA	TCGA-02-2483-01	intermediate	15.3	0	NA	NA	A	2001	W2001Cfs*14 (driver)	LOSS	LOF	na	Fs		no	X	**
TCGA	TCGA-06-0129-01	NA	33.64	1	NA	NA	A	886	E886Lfs*18 (driver)	LOSS	LOF	na	Fs	*	no	X	**
TCGA	TCGA-06-0213-01	intermediate	0.5	1	NA	NA	GBM	1827	L1827Cfs*9 (driver)	LOSS	LOF	na	Fs	*	no	SN2-domain	*
TCGA	TCGA-06-0221-01	high	19.8	1	NA	NA	A	177	Q177* (driver)	LOSS	LOF	na	*	*	no	ADD	**
TCGA	TCGA-06-2570-01	high	9.4	0	NA	NA	A	1424	K1424Gfs*65 (driver)	LOSS	LOF	na	Fs	*	no	X	**
TCGA	TCGA-06-5417-01	NA	5.1	0	NA	NA	A	2254	H2254R	LOSS	VUS	na	missense	Mis	no	X	*
TCGA	TCGA-06-5858-01	high	6.1	0	NA	NA	GBM	2153	R2153C	LOSS	VUS	na	missense	Mis	no	helicase	**
TCGA	TCGA-06-6388-01	intermediate	5.2	1	NA	NA	GBM	1018	K1018N	LOSS	VUS	na	missense	Mis	no	X	*
TCGA	TCGA-06-6391-01	medium	1.5	1	NA	NA	GBM	740	E740* (driver)	LOSS	LOF	na	*	*	no	X	*
TCGA	TCGA-06-6701-01	intermediate	5	0	NA	NA	A	1679	M1679_I1680del	LOSS	VUS	na	DEL/INS (in frame)	DELINS	no	SN2-domain	**
TCGA	TCGA-06-A5U0-01	NA	4.7	0	NA	NA	H3.3mt	2113	F2113Sfs*9 (driver)	LOSS	LOF	na	Fs	*	no	helicase	*
TCGA	TCGA-06-A7TL-01	NA	17.71	0	NA	NA	A	1362	E1362* (driver)	LOSS	LOF	na	*	*	no	X	*
TCGA	TCGA-14-1402-R1	NA	32	1	NA	WGS	GBM	879	A879V, E979K	na	VUS	na	missense	Mis/Mis	yes_princeps	X	**
TCGA	TCGA-14-1402-R1	NA	32	1	NA	WGS	GBM	979	E979K	na	VUS	na	missense_2nd	Mis/Mis	yes	X	**
TCGA	TCGA-14-1453-01	high	1.1	1	NA	NA	GBM	1803	R1803H	na	VUS	na	missense	Mis	no	SN2-domain	**
TCGA	TCGA-14-1456-01	high	40.9	0	NA	NA	A	1843	Q1843H	LOSS	VUS	na	missense	Mis	no	SN2-domain	**
TCGA	TCGA-14-4157-01	NA	3.42	0	NA	NA	A	1213	Q1213Rfs*4 (driver)	LOSS	LOF	na	Fs	*	no	X	**
TCGA	TCGA-15-1444-01	intermediate	50.5	1	NA	NA	A	2146	Q2146Efs*12 (driver)	LOSS	LOF	na	Fs	*	no	helicase	*
TCGA	TCGA-19-2629-01	intermediate	24.2	1	NA	NA	A	358	K358Tfs*3 (driver)	LOSS	LOF	na	Fs	*	no	X	**
TCGA	TCGA-19-A6J5-01	NA	28.52	0	NA	NA	A	957	V957Yfs*13 (driver)	LOSS	LOF	na	Fs	*	no	X	**
TCGA	TCGA-27-2521-01	high	10.4	0	NA	NA	A	1740	S1740* (driver)	LOSS	LOF	na	*	*	no	SN2-domain	**
TCGA	TCGA-28-1756-01	NA	2.83	0	NA	NA	GBM		HOMDEL (driver)	na	LOF	na	HOMDEL	HOMDEL	no	X	**
TCGA	TCGA-32-4208-01	high	13.1	0	NA	NA	A	907	R907* (driver)	LOSS	LOF	na	*	*	no	X	**
TCGA	TCGA-4W-AA9T-01	NA	25.56	0	NA	NA	GBM	160	R160H	LOSS	VUS	na	missense	Mis	no	ADD	*
TCGA	TCGA-74-6575-01	intermediate	17.5	0	NA	NA	GBM	1371	R1371T	LOSS	VUS	na	missense	Mis	no	X	*
TCGA	TCGA-CS-4938-01	intermediate	4.7	0	NA	NA	A	358	K358Nfs*2 (driver)	LOSS	LOF	na	Fs	*	no	X	*
TCGA	TCGA-CS-4942-01	intermediate	43.9	1	NA	NA	A	1965	G1965Vfs*17 (driver)	LOSS	LOF	na	Fs	*	no	X	*
TCGA	TCGA-CS-4943-01	high	18.1	0	NA	NA	A	2094	S2094* (driver)	LOSS	LOF	na	*	*	no	helicase	**
TCGA	TCGA-CS-6665-01	intermediate	12.4	0	NA	NA	A		HOMDEL (driver)	Maintained	LOF	na	HOMDEL	HOMDEL	no	X	**
TCGA	TCGA-CS-6666-01	low	8.5	0	NA	NA	A	1318	N1318Kfs*6 (driver)	LOSS	LOF	na	Fs	*	no	X	**
TCGA	TCGA-CS-6667-01	NA	7.6	0	NA	NA	A		HOMDEL (driver)	Maintained	LOF	na	HOMDEL	HOMDEL	no	X	**
TCGA	TCGA-DB-5270-01	intermediate	97.8	0	NA	NA	A	460	S460Vfs*4 (driver)	LOSS	LOF	na	Fs	*	no	X	*
TCGA	TCGA-DB-5273-01	intermediate	81.9	0	NA	NA	A	262	Q262* (driver)	LOSS	LOF	na	*	*	no	ADD	**
TCGA	TCGA-DB-5275-01	high	47.9	0	NA	NA	A	2113	F2113Lfs*10 (driver)	LOSS	LOF	na	Fs	*	no	helicase	**
TCGA	TCGA-DB-5276-01	medium	72.9	0	NA	NA	A	522	S522Qfs*39 (driver)	LOSS	LOF	na	Fs	*	no	X	*
TCGA	TCGA-DB-5280-01	high	36.5	0	NA	NA	A	662	T662Dfs*4 (driver)	LOSS	LOF	na	Fs	*	no	X	*
TCGA	TCGA-DB-5281-01	low	78.2	0	NA	NA	A	222	W222* (driver)	LOSS	LOF	na	*	*	no	ADD	**
TCGA	TCGA-DB-A4XC-01	high	27.6	0	NA	NA	A	886	E886Lfs*18 (driver)	LOSS	LOF	na	Fs	*	no	X	**
TCGA	TCGA-DB-A4XD-01	NA	27	0	NA	NA	A	199	X199_splice(driver)	LOSS	LOF	na	splice_2nd	*/splice	yes	ADD	**
TCGA	TCGA-DB-A4XD-01	NA	27	0	NA	NA	A	2113	F2113Sfs*9 (driver), X199_splice (driver)	LOSS	LOF	na	Fs	*/splice	yes_princeps	helicase	**
TCGA	TCGA-DB-A4XE-01	NA	18.8	0	NA	NA	A	189	H189Pfs*9 (driver)	LOSS	LOF	na	Fs	*	no	ADD	*
TCGA	TCGA-DB-A64S-01	high	15.4	0	NA	NA	A	292	Q292*(driver)	LOSS	LOF	na	*_2nd	*/*	yes	ADD	**
TCGA	TCGA-DB-A64S-01	high	15.4	0	NA	NA	A	1672	W1672* (driver), Q292* (driver)	LOSS	LOF	na	*	*/*	yes_princeps	SN2-domain	**
TCGA	TCGA-DB-A75M-01	NA	10.3	0	NA	NA	A	366	M366* (driver)	LOSS	LOF	na	*	*	no	X	**
TCGA	TCGA-DH-5142-01	intermediate	30.3	0	NA	NA	A	1603	Q1603R	LOSS	VUS	na	missense	Mis	no	SN2-domain	**
TCGA	TCGA-DH-5144-01	high	8	0	NA	NA	OD	128	V128A	LOSS	no effect	na	missense	Mis	no	X	*
TCGA	TCGA-DH-A66D-01	intermediate	15.7	0	NA	NA	A	303	E303* (driver)	LOSS	LOF	na	*	*	no	X	*
TCGA	TCGA-DH-A66G-01	low	3.8	0	NA	NA	A	1757	X1757_splice (driver)	LOSS	LOF	na	splice	splice	no	SN2-domain	*
TCGA	TCGA-DH-A7UV-01	intermediate	6.2	0	NA	NA	A	381	S381Qfs*33 (driver)	LOSS	LOF	na	Fs	*	no	X	**
TCGA	TCGA-DU-5851-01	medium	17.4	0	NA	NA	A	563	L563Yfs*11 (driver)	LOSS	LOF	na	Fs	*	no	X	*
TCGA	TCGA-DU-5852-01	high	6.7	1	NA	NA	GBM	2418	Y2418N	LOSS	no effect	na	missense	Mis	no	Qbox	*
TCGA	TCGA-DU-5853-01	high	13.4	0	NA	NA	A	2037	X2037_splice (driver)	LOSS	LOF	na	splice	splice	no	helicase	**
TCGA	TCGA-DU-5855-01	intermediate	6.8	0	NA	NA	A	1426	R1426* (driver)	LOSS	LOF	na	Fs	*	no	X	*
TCGA	TCGA-DU-5871-01	high	18.9	0	NA	NA	A	216	M216* (driver)	LOSS	LOF	na	*	*	no	ADD	*
TCGA	TCGA-DU-5872-01	high	17.5	0	NA	NA	A	2172	E2172A	LOSS	no effect	na	missense	Mis	no	helicase	*
TCGA	TCGA-DU-6395-01	high	49	1	NA	NA	A	658	R658Vfs*2 (driver)	LOSS	LOF	na	Fs	*	no	X	**
TCGA	TCGA-DU-6396-01	intermediate	75.1	1	NA	NA	A	1426	R1426* (driver)	LOSS	LOF	na	Fs	*	no	X	*
TCGA	TCGA-DU-6399-01	intermediate	65.7	1	NA	NA	A	295	K295Rfs*4 (driver)	LOSS	LOF	na	Fs	*	no	ADD	**
TCGA	TCGA-DU-6401-01	NA	87.4	1	NA	NA	A	359	L359Tfs*3 (driver), AMP	LOSS	LOF	na	Fs	*/AMP	yes_princeps	X	**
TCGA	TCGA-DU-6401-01	NA	87.4	1	NA	NA	A		AMP	LOSS	VUS	na	AMP_2nd	*/AMP	yes	X	**
TCGA	TCGA-DU-6407-01	high	94.5	1	NA	NA	A	469	V469Ifs*44 (driver)	LOSS	LOF	na	Fs	*	no	X	*
TCGA	TCGA-DU-6408-01	high	114	1	NA	NA	A	1763	N1763K	LOSS	VUS	na	missense_2nd	Mis/Mis	yes	SN2-domain	**
TCGA	TCGA-DU-6408-01	high	114	1	NA	NA	A	1784	I1784S, N1763K	LOSS	VUS	na	missense	Mis/Mis	yes_princeps	SN2-domain	**
TCGA	TCGA-DU-7007-01	high	62.9	1	NA	NA	A	2111	R2111* (driver)	LOSS	LOF	na	*	*	no	helicase	**
TCGA	TCGA-DU-7008-01	high	156.1	0	NA	NA	A	237	N237Kfs*23 (driver)	LOSS	LOF	na	Fs	*	no	ADD	*
TCGA	TCGA-DU-7011-01	NA	105.1	1	NA	NA	A	1940	D1940Ifs*15(driver)	LOSS	LOF	na	Fs_2nd	*/*	yes	X	**
TCGA	TCGA-DU-7015-01	medium	90.7	0	NA	NA	A	264	Y264Ffs*24 (driver)	LOSS	LOF	na	Fs	*	no	ADD	**
TCGA	TCGA-DU-7019-01	intermediate	26.3	0	NA	NA	A		HOMDEL (driver)	Maintained	LOF	na	HOMDEL	HOMDEL	no	X	**
TCGA	TCGA-DU-7298-01	intermediate	18.9	1	NA	NA	A	1002	V1002* (driver)	LOSS	LOF	na	*	*	no	X	*
TCGA	TCGA-DU-7301-01	high	25.9	1	NA	NA	A	826	K826Efs*4 (driver)	LOSS	LOF	na	Fs	*	no	X	**
TCGA	TCGA-DU-7304-01	high	23.3	1	NA	NA	A	1640	K1640Sfs*6 (driver)	LOSS	LOF	na	Fs	*	no	SN2-domain	**
TCGA	TCGA-DU-7306-01	high	42	0	NA	NA	A	2113	F2113Sfs*9 (driver)	LOSS	LOF	na	Fs	*	no	helicase	**
TCGA	TCGA-DU-7309-01	NA	2.8	0	NA	NA	A	2203	E2203* (driver)	LOSS	LOF	na	*	*	no	helicase	*
TCGA	TCGA-DU-8163-01	medium	20.7	0	NA	NA	A	2152	Y2152* (driver)	LOSS	LOF	na	*	*	no	helicase	*
TCGA	TCGA-DU-8166-01	high	17	0	NA	NA	A	221	X221_splice (driver)	LOSS	LOF	na	splice	splice	no	ADD	*
TCGA	TCGA-DU-8167-01	medium	15.5	0	NA	NA	A		HOMDEL (driver)	Maintained	LOF	na	HOMDEL	HOMDEL	no	X	**
TCGA	TCGA-DU-A5TP-01	intermediate	14.2	0	NA	NA	A	781	R781* (driver)	LOSS	LOF	na	*	*	no	X	**
TCGA	TCGA-DU-A5TR-01	intermediate	12.6	0	NA	NA	A	1742	R1742G	LOSS	LOF	na	missense	Mis	no	SN2-domain	**
TCGA	TCGA-DU-A5TS-01	intermediate	15.1	0	NA	NA	A	889	S889Lfs*8 (driver)	LOSS	LOF	na	Fs	*	no	X	**
TCGA	TCGA-DU-A5TU-01	high	3.6	0	NA	NA	A	2266	L2266* (driver)	LOSS	LOF	na	*	*	no	X	*
TCGA	TCGA-DU-A5TW-01	intermediate	5.7	0	NA	NA	A	971	K971Tfs*31 (driver)	LOSS	LOF	na	Fs	*	no	X	*
TCGA	TCGA-DU-A6S7-01	intermediate	7.2	0	NA	NA	A	2113	F2113Sfs*9 (driver)	LOSS	LOF	na	Fs	*	no	helicase	*
TCGA	TCGA-DU-A76O-01	intermediate	7.1	0	NA	NA	A	907	R907* (driver), D1791Y	LOSS	LOF	na	*	*/Mis	yes_princeps	X	**
TCGA	TCGA-DU-A76O-01	intermediate	7.1	0	NA	NA	A	1791	D1791Y	LOSS	VUS	na	missense_2nd	*/Mis	yes	SN2-domain	**
TCGA	TCGA-DU-A7T8-01	intermediate	124.4	0	NA	NA	A	458	S458* (driver)	LOSS	LOF	na	Fs	*	no	X	**
TCGA	TCGA-DU-A7TA-01	intermediate	77.8	0	NA	NA	A	2292	P2292Qfs*28 (driver)	LOSS	LOF	na	Fs	*	no	Pbox	**
TCGA	TCGA-E1-5302-01	high	50.1	1	NA	NA	A	1504	R1504Qfs*5 (driver)	LOSS	LOF	na	Fs	*	no	X	**
TCGA	TCGA-E1-5303-01	medium	67.4	1	NA	NA	A	273	L273Ffs*9 (driver)	LOSS	LOF	na	Fs	*	no	ADD	**
TCGA	TCGA-E1-5304-01	high	41.1	1	NA	NA	A	2111	R2111* (driver)	LOSS	LOF	na	*	*	no	helicase	**
TCGA	TCGA-E1-5305-01	intermediate	79.9	1	NA	NA	A	2244	H2244Rfs*8 (driver)	LOSS	LOF	na	Fs	*	no	X	*
TCGA	TCGA-E1-5307-01	low	57.9	1	NA	NA	A	418	R418* (driver)	LOSS	LOF	na	*	*	no	X	**
TCGA	TCGA-E1-5322-01	intermediate	130.7	1	NA	NA	OD	184	D184Ifs*22 (driver)	LOSS	LOF	na	Fs	*	no	ADD	*
TCGA	TCGA-E1-A7YE-01	high	NA	NA	NA	NA	A	2189	V2189L	LOSS	VUS	na	missense	Mis	no	helicase	*
TCGA	TCGA-E1-A7YH-01	intermediate	NA	NA	NA	NA	A	1712	G1712D	LOSS	LOF	na	missense	Mis	no	SN2-domain	*
TCGA	TCGA-E1-A7YI-01	high	NA	NA	NA	NA	A	1420	K1420* (driver)	LOSS	LOF	na	*	*	no	X	*
TCGA	TCGA-E1-A7YK-01	medium	NA	NA	NA	NA	A	1612	L1612P	LOSS	VUS	na	missense_2nd	Mis/Mis	yes	SN2-domain	**
TCGA	TCGA-E1-A7YK-01	medium	NA	NA	NA	NA	A	1632	L1632S, L1612P	LOSS	VUS	na	missense	Mis/Mis	yes_princeps	SN2-domain	**
TCGA	TCGA-E1-A7YV-01	intermediate	32.4	1	NA	NA	A	1049	I1049Kfs*69 (driver)	LOSS	LOF	na	Fs	*	no	X	*
TCGA	TCGA-E1-A7YW-01	intermediate	36.8	1	NA	NA	A	1108	S1108Hfs*10 (driver)	LOSS	LOF	na	Fs	*	no	X	**
TCGA	TCGA-E1-A7Z3-01	medium	NA	NA	NA	NA	A	2271	R2271Kfs*14 (driver)	LOSS	LOF	na	Fs	*	no	X	*
TCGA	TCGA-E1-A7Z4-01	intermediate	NA	NA	NA	NA	A	729	S729* (driver)	LOSS	LOF	na	*	*	no	X	**
TCGA	TCGA-E1-A7Z6-01	intermediate	32.3	1	NA	NA	A	428	N428Yfs*5 (driver)	LOSS	LOF	na	Fs	*	no	X	*
TCGA	TCGA-F6-A8O4-01	NA	0.2	0	NA	NA	A	360	I360Rfs*6 (driver)	LOSS	LOF	na	Fs	*	no	X	**
TCGA	TCGA-FG-5963-01	medium	25.5	1	NA	NA	GBM	2169	G2169E	LOSS	VUS	na	missense	Mis	no	helicase	**
TCGA	TCGA-FG-5965-01	intermediate	36.8	1	NA	NA	A	1613	L1613* (driver)	LOSS	LOF	na	*	*	no	SN2-domain	*
TCGA	TCGA-FG-6689-01	intermediate	14.9	0	NA	NA	A	1387	S1387* (driver)	LOSS	LOF	na	*	*	no	X	**
TCGA	TCGA-FG-6690-01	intermediate	25	0	NA	NA	A	409	L409* (driver)	LOSS	LOF	na	*	*	no	X	**
TCGA	TCGA-FG-6691-01	high	24	0	NA	NA	A	359	L359Tfs*3 (driver)	LOSS	LOF	na	Fs	*	no	X	*
TCGA	TCGA-FG-7636-01	high	17.9	0	NA	NA	A	1932	K1932Gfs*21 (driver)	LOSS	LOF	na	Fs	*	no	X	*
TCGA	TCGA-FG-7638-01	high	22.5	0	NA	NA	OD	1131	R1131G	LOSS	no effect	na	missense	Mis	no	X	*
TCGA	TCGA-FG-8182-01	low	13.7	0	NA	NA	A	1597	G1597Yfs*5 (driver)	LOSS	LOF	na	Fs	*	no	SN2-domain	*
TCGA	TCGA-FG-8185-01	high	14.2	0	NA	NA	A	278	T278Sfs*3 (driver)	LOSS	LOF	na	Fs	*	no	ADD	**
TCGA	TCGA-FG-8188-01	low	14.9	0	NA	NA	A	425	K425Rfs*8 (driver)	LOSS	LOF	na	Fs	*	no	X	**
TCGA	TCGA-FG-8191-01	medium	15.5	0	NA	NA	A	1426	R1426* (driver)	LOSS	LOF	na	Fs	*	no	X	**
TCGA	TCGA-FG-A4MT-01	high	38.2	0	NA	NA	A	1940	D1940Vfs*14 (driver)	LOSS	LOF	na	Fs	*	no	X	*
TCGA	TCGA-FG-A4MX-01	NA	18.7	0	NA	NA	A	1879	L1879V	LOSS	VUS	na	missense	Mis	no	SN2-domain	**
TCGA	TCGA-FG-A4MY-01	high	9.7	0	NA	NA	A	1766	K1766Rfs*16 (driver)	LOSS	LOF	na	Fs	*	no	SN2-domain	*
TCGA	TCGA-FG-A6J3-01	intermediate	10.6	0	NA	NA	A		HOMDEL (driver)	Maintained	LOF	na	HOMDEL	HOMDEL	no	X	**
TCGA	TCGA-FG-A70Y-01	high	28.5	0	NA	NA	A	1426	R1426* (driver)	LOSS	LOF	na	Fs	*	no	X	*
TCGA	TCGA-FG-A711-01	intermediate	43.7	0	NA	NA	A	1003	I1003Kfs*29 (driver)	LOSS	LOF	na	Fs	*	no	X	*
TCGA	TCGA-FG-A713-01	low	5.2	0	NA	NA	OD	198	X198_splice (driver)	LOSS	LOF	na	splice	splice	no	ADD	*
TCGA	TCGA-FN-7833-01	high	0.1	0	NA	NA	A	1940	D1940Rfs*2 (driver)	LOSS	LOF	na	Fs	*	no	X	**
TCGA	TCGA-HT-7469-01	high	11.5	1	NA	NA	H3.3mt	413	L413Kfs*20 (driver)	LOSS	LOF	na	Fs	*	no	X	**
TCGA	TCGA-HT-7470-01	intermediate	8.8	0	NA	NA	A	1798	R1798Kfs*12 (driver)	LOSS	LOF	na	Fs	*	no	SN2-domain	**
TCGA	TCGA-HT-7472-01	intermediate	NA	NA	NA	NA	A	1090	E1090Rfs*27 (driver)	LOSS	LOF	na	Fs	*	no	X	**
TCGA	TCGA-HT-7473-01	intermediate	16.5	0	NA	NA	A	766	D766Rfs*10 (driver)	LOSS	LOF	na	Fs	*	no	X	**
TCGA	TCGA-HT-7474-01	intermediate	3.7	0	NA	NA	A	1874	Q1874Pfs*8 (driver)	LOSS	LOF	na	Fs	*	no	SN2-domain	**
TCGA	TCGA-HT-7475-01	high	17.4	0	NA	NA	A	2182	K2182R	LOSS	VUS	na	missense	Mis	no	helicase	**
TCGA	TCGA-HT-7476-01	intermediate	6.5	0	NA	NA	A	467	K467Tfs*4 (driver)	LOSS	LOF	na	Fs	*	no	X	**
TCGA	TCGA-HT-7477-01	high	24.2	0	NA	NA	A	199	X199_splice (driver)	LOSS	LOF	na	splice	splice	no	ADD	**
TCGA	TCGA-HT-7478-01	intermediate	6.4	0	NA	NA	A	2180	V2180A	LOSS	VUS	na	missense	Mis	no	helicase	**
TCGA	TCGA-HT-7482-01	intermediate	60	0	NA	NA	A	2019	K2019E	LOSS	VUS	na	missense	Mis	no	X	*
TCGA	TCGA-HT-7483-01	high	154.1	0	NA	NA	A	2109	X2109_splice (driver)	LOSS	LOF	na	splice	splice	no	helicase	**
TCGA	TCGA-HT-7485-01	high	4	0	NA	NA	A	202	K202* (driver)	LOSS	LOF	na	*	*	no	ADD	**
TCGA	TCGA-HT-7603-01	intermediate	23.2	0	NA	NA	A	1426	R1426* (driver)	LOSS	LOF	na	Fs	*	no	X	**
TCGA	TCGA-HT-7604-01	high	107.9	0	NA	NA	A	1002	V1002* (driver)	LOSS	LOF	na	*	*	no	X	**
TCGA	TCGA-HT-7610-01	intermediate	56.1	0	NA	NA	A	1603	X1603_splice (driver)	LOSS	LOF	na	splice	splice	no	SN2-domain	*
TCGA	TCGA-HT-7611-01	intermediate	57.6	0	NA	NA	A	715	K715Afs*4 (driver)	LOSS	LOF	na	Fs	*	no	X	*
TCGA	TCGA-HT-7676-01	intermediate	0.2	0	NA	NA	A	1920	M1920* (driver)	LOSS	LOF	na	*	*	no	X	**
TCGA	TCGA-HT-7686-01	intermediate	42.7	0	NA	NA	A	1285	S1285Pfs*61 (driver)	LOSS	LOF	na	Fs	*	no	X	*
TCGA	TCGA-HT-7688-01	intermediate	31.7	0	NA	NA	A	1758	X1758_splice (driver)	LOSS	LOF	na	splice	splice	no	SN2-domain	*
TCGA	TCGA-HT-7689-01	intermediate	14.9	0	NA	NA	A	370	Y370* (driver)	LOSS	LOF	na	*	*	no	X	*
TCGA	TCGA-HT-7690-01	intermediate	0.1	0	NA	NA	A	2019	K2019E	LOSS	VUS	na	missense	Mis	no	X	**
TCGA	TCGA-HT-7693-01	high	17.5	0	NA	NA	A	2188	R2188Q	LOSS	VUS	na	missense	Mis	no	helicase	*
TCGA	TCGA-HT-7855-01	NA	19.2	0	NA	NA	A	1347	V1347Efs*2 (driver)	LOSS	LOF	na	Fs	*	no	X	**
TCGA	TCGA-HT-7857-01	medium	0.2	0	NA	NA	MAPK	2113	F2113Sfs*9 (driver)	LOSS	LOF	na	Fs	*	no	helicase	*
TCGA	TCGA-HT-7858-01	intermediate	50.6	0	NA	NA	A	403	K403Rfs*11 (driver)	LOSS	LOF	na	Fs	*	no	X	**
TCGA	TCGA-HT-7873-01	NA	23.6	0	NA	NA	A	907	R907Dfs*63 (driver)	LOSS	LOF	na	Fs	*	no	X	**
TCGA	TCGA-HT-7879-01	intermediate	3.7	0	NA	NA	A	916	A916Vfs*54 (driver)	LOSS	LOF	na	Fs	*	no	X	**
TCGA	TCGA-HT-7880-01	high	5.3	0	NA	NA	A	950	K950* (driver)	LOSS	LOF	na	*	*	no	X	*
TCGA	TCGA-HT-7884-01	intermediate	11.3	0	NA	NA	A	359	L359Tfs*3 (driver)	LOSS	LOF	na	Fs	*	no	X	*
TCGA	TCGA-HT-7902-01	low	31.4	0	NA	NA	A	2027	L2027P	LOSS	VUS	na	missense	Mis	no	helicase	*
TCGA	TCGA-HT-8013-01	high	63.5	1	NA	NA	A	505	E505* (driver)	LOSS	LOF	na	*	*	no	X	*
TCGA	TCGA-HT-8108-01	NA	2.5	0	NA	NA	A	2187	F2187Lfs*16 (driver)	LOSS	LOF	na	Fs	*	no	helicase	*
TCGA	TCGA-HT-8114-01	intermediate	3.9	0	NA	NA	A	1049	I1049Nfs*4 (driver)	LOSS	LOF	na	Fs	*	no	X	*
TCGA	TCGA-HT-8563-01	medium	16	0	NA	NA	A	1567	X1567_splice (driver)	LOSS	LOF	na	splice	splice	no	SN2-domain	*
TCGA	TCGA-HT-A5R5-01	low	0.1	0	NA	NA	A	1223	E1223* (driver)	LOSS	LOF	na	*	*	no	X	*
TCGA	TCGA-HT-A5R7-01	high	14	0	NA	NA	A	1300	K1300Efs*9 (driver)	LOSS	LOF	na	Fs	*	no	X	**
TCGA	TCGA-HT-A5RB-01	high	0.1	0	NA	NA	A	2113	F2113Sfs*9 (driver)	LOSS	LOF	na	Fs	*	no	helicase	**
TCGA	TCGA-HT-A614-01	high	2.7	0	NA	NA	A	610	Q610* (driver)	LOSS	LOF	na	*	*	no	X	**
TCGA	TCGA-HT-A616-01	intermediate	1.8	0	NA	NA	A	351	E351* (driver)	LOSS	LOF	na	*	*	no	X	**
TCGA	TCGA-HT-A618-01	intermediate	5.3	0	NA	NA	A	454	K454Rfs*16 (driver), AMP	LOSS	LOF	na	Fs	*/AMP	yes_princeps	X	**
TCGA	TCGA-HT-A618-01	intermediate	5.3	0	NA	NA	A		AMP	LOSS	VUS	na	AMP_2nd	*/AMP	yes	X	**
TCGA	TCGA-HT-A74J-01	intermediate	10.5	0	NA	NA	A	907	R907* (driver)	LOSS	LOF	na	*	*	no	X	**
TCGA	TCGA-HT-A74O-01	high	0.1	0	NA	NA	A	1702	E1702Yfs*22 (driver)	LOSS	LOF	na	Fs	*	no	SN2-domain	**
TCGA	TCGA-HW-7489-01	medium	8.3	0	NA	NA	A	699	D699Gfs*2 (driver)	LOSS	LOF	na	Fs	*	no	X	**
TCGA	TCGA-HW-7490-01	high	19.2	0	NA	NA	A	1338	H1338Qfs*11 (driver)	LOSS	LOF	na	Fs	*	no	X	**
TCGA	TCGA-HW-8319-01	high	21.7	0	NA	NA	A	221	R221K	LOSS	VUS	na	missense	Mis	no	ADD	*
TCGA	TCGA-HW-8321-01	intermediate	19.6	0	NA	NA	A		HOMDEL (driver)	Maintained	LOF	na	HOMDEL	HOMDEL	no	X	**
TCGA	TCGA-HW-A5KL-01	NA	20.8	0	NA	NA	A	263	W263R	LOSS	VUS	na	missense	Mis	no	ADD	**
TCGA	TCGA-IK-7675-01	high	19	1	NA	NA	A	1045	K1045* (driver)	LOSS	LOF	na	*	*	no	X	*
TCGA	TCGA-P5-A5EU-01	intermediate	NA	NA	NA	NA	A	1319	Q1319Rfs*4 (driver)	LOSS	LOF	na	Fs	*	no	X	**
TCGA	TCGA-P5-A5EV-01	NA	0.2	0	NA	NA	A	1237	S1237* (driver)	LOSS	LOF	na	Fs	*	no	X	**
TCGA	TCGA-P5-A5EW-01	NA	6.7	0	NA	NA	A	329	K329Ifs*3 (driver)	LOSS	LOF	na	Fs	*	no	X	*
TCGA	TCGA-P5-A5F1-01	NA	5.9	0	NA	NA	A	654	R654* (driver)	LOSS	LOF	na	*	*	no	X	**
TCGA	TCGA-P5-A5F2-01	intermediate	7.6	0	NA	NA	A	1296	P1296* (driver)	LOSS	LOF	na	*	*	no	X	*
TCGA	TCGA-P5-A72W-01	high	0.3	0	NA	NA	A	1590	C1590Y	LOSS	VUS	na	missense	Mis	no	SN2-domain	**
TCGA	TCGA-P5-A733-01	intermediate	0.2	0	NA	NA	A	971	K971Tfs*31 (driver)	LOSS	LOF	na	Fs	*	no	X	*
TCGA	TCGA-P5-A735-01	high	NA	NA	NA	NA	A	201	F201Lfs*2 (driver)	LOSS	LOF	na	Fs	*	no	ADD	*
TCGA	TCGA-P5-A736-01	medium	NA	NA	NA	NA	A	2094	S2094* (driver)	LOSS	LOF	na	*	*	no	helicase	*
TCGA	TCGA-QH-A65S-01	intermediate	2.5	0	NA	NA	A	1359	K1359Sfs*16 (driver)	LOSS	LOF	na	Fs	*	no	X	*
TCGA	TCGA-QH-A6CW-01	high	NA	NA	NA	NA	A	2113	F2113Sfs*9 (driver)	LOSS	LOF	na	Fs	*	no	helicase	**
TCGA	TCGA-QH-A6X3-01	high	0.6	0	NA	NA	A	1045	K1045* (driver)	LOSS	LOF	na	*	*	no	X	**
TCGA	TCGA-QH-A6X9-01	intermediate	1.9	0	NA	NA	A	1302	R1302Kfs*7 (driver), HOMDEL (driver)	LOSS	LOF	na	Fs	*/HOMDEL	yes_princeps	X	**
TCGA	TCGA-QH-A6X9-01	intermediate	1.9	0	NA	NA	A		HOMDEL(driver)	LOSS	LOF	na	HOMDEL_2nd	*/HOMDEL	yes	X	**
TCGA	TCGA-QH-A6XA-01	medium	0.2	0	NA	NA	A	878	D878Efs*27 (driver)	LOSS	LOF	na	Fs	*	no	X	*
TCGA	TCGA-QH-A870-01	NA	0.1	0	NA	NA	A	465	S465* (driver)	LOSS	LOF	na	*	*	no	X	*
TCGA	TCGA-R8-A6YH-01	high	NA	NA	NA	NA	A	1300	K1300Efs*9 (driver)	LOSS	LOF	na	Fs	*	no	X	**
TCGA	TCGA-RY-A83Z-01	NA	NA	NA	NA	NA	A	1630	T1630Nfs*8 (driver)	LOSS	LOF	na	Fs	*	no	SN2-domain	*
TCGA	TCGA-S9-A6TS-01	high	62.1	1	NA	NA	A	2228	T2228I	LOSS	VUS	na	missense	Mis	no	X	*
TCGA	TCGA-S9-A6TU-01	intermediate	69	0	NA	NA	A		HOMDEL (driver)	Maintained	LOF	na	HOMDEL	HOMDEL	no	X	**
TCGA	TCGA-S9-A6TV-01	high	18.8	0	NA	NA	A	2085	R2085P	LOSS	VUS	na	missense	Mis	no	helicase	**
TCGA	TCGA-S9-A6U1-01	low	11.3	0	NA	NA	A	1090	E1090Rfs*27 (driver)	LOSS	LOF	na	Fs	*	no	X	*
TCGA	TCGA-S9-A6U6-01	medium	9.9	0	NA	NA	A	1332	K1332* (driver)	LOSS	LOF	na	*	*	no	X	**
TCGA	TCGA-S9-A6U8-01	intermediate	94.6	0	NA	NA	A	2172	E2172G	LOSS	VUS	na	missense	Mis	no	helicase	**
TCGA	TCGA-S9-A6U9-01	NA	83.6	0	NA	NA	A	1420	K1420Tfs*9 (driver)	LOSS	LOF	na	Fs	*	no	X	**
TCGA	TCGA-S9-A6UA-01	high	5.8	1	NA	NA	MAPK	1270	X1270_splice (driver)	LOSS	LOF	na	splice	splice	no	X	**
TCGA	TCGA-S9-A6WG-01	intermediate	70.5	0	NA	NA	A	1739	R1739* (driver)	LOSS	LOF	na	*	*	no	SN2-domain	**
TCGA	TCGA-S9-A6WO-01	medium	7.6	0	NA	NA	A	690	K690Tfs*10 (driver)	LOSS	LOF	na	Fs	*	no	X	*
TCGA	TCGA-S9-A6WQ-01	medium	3.4	0	NA	NA	A	1416	Q1416Ifs*71 (driver)	LOSS	LOF	na	Fs	*	no	X	*
TCGA	TCGA-S9-A7IS-01	NA	7.9	1	NA	NA	A	1302	R1302Efs*44 (driver)	LOSS	LOF	na	Fs	*	no	X	*
TCGA	TCGA-S9-A7IZ-01	intermediate	4.2	0	NA	NA	A	607	E607Kfs*14 (driver)	LOSS	LOF	na	Fs	*	no	X	*
TCGA	TCGA-S9-A7QW-01	high	3.6	0	NA	NA	A	398	V398Cfs*4 (driver)	LOSS	LOF	na	Fs	*	no	X	*
TCGA	TCGA-S9-A7QX-01	intermediate	4	0	NA	NA	A	289	Q289Sfs*10 (driver)	LOSS	LOF	na	Fs	*	no	ADD	*
TCGA	TCGA-S9-A7R7-01	medium	83.7	0	NA	NA	A	250	R250* (driver)	LOSS	LOF	na	*	*	no	ADD	**
TCGA	TCGA-S9-A7R8-01	high	31.6	1	NA	NA	A	802	I802V	LOSS	VUS	na	missense_2nd	*/Mis	yes	X	**
TCGA	TCGA-S9-A7R8-01	high	31.6	1	NA	NA	A	806	K806Rfs*16 (driver), I802V	LOSS	LOF	na	Fs	*/Mis	yes_princeps	X	**
TCGA	TCGA-S9-A89V-01	NA	18.7	0	NA	NA	MAPK	1307	N1307Mfs*39 (driver), AMP	LOSS	LOF	na	Fs	*/AMP	yes_princeps	X	**
TCGA	TCGA-S9-A89V-01	NA	18.7	0	NA	NA	MAPK		AMP	LOSS	VUS	na	AMP_2nd	*/AMP	yes	X	**
TCGA	TCGA-TM-A7C4-01	intermediate	35.9	0	NA	NA	A	221	X221_splice (driver)	LOSS	LOF	na	splice	splice	no	ADD	*
TCGA	TCGA-TM-A7CA-01	intermediate	22.6	0	NA	NA	A	1579	V1579Efs*21 (driver)	LOSS	LOF	na	Fs	*	no	SN2-domain	**
TCGA	TCGA-TM-A84H-01	NA	24.2	0	NA	NA	A	1739	R1739* (driver)	LOSS	LOF	na	*	*	no	SN2-domain	*
TCGA	TCGA-TM-A84I-01	NA	19.4	0	NA	NA	A	1302	R1302Lfs*43 (driver)	LOSS	LOF	na	Fs	*	no	X	**
TCGA	TCGA-TM-A84L-01	NA	40.8	1	NA	NA	A	808	R808* (driver)	LOSS	LOF	na	*	*	no	X	**
TCGA	TCGA-TM-A84Q-01	NA	18.9	0	NA	NA	A	1002	V1002Lfs*30 (driver)	LOSS	LOF	na	Fs	*	no	X	**
TCGA	TCGA-TM-A84T-01	NA	12	0	NA	NA	A	1049	I1049* (driver)	LOSS	LOF	na	Fs	*	no	X	**
TCGA	TCGA-TQ-A7RH-01	high	NA	NA	NA	NA	A	2027	L2027P	LOSS	VUS	na	missense	Mis	no	helicase	**
TCGA	TCGA-TQ-A7RJ-01	intermediate	NA	NA	NA	NA	A	1374	X1374_splice (driver)	LOSS	LOF	na	splice	splice	no	X	*
TCGA	TCGA-TQ-A7RK-01	intermediate	NA	NA	NA	NA	A	1431	Q1431* (driver)	LOSS	LOF	na	*	*	no	X	**
TCGA	TCGA-TQ-A7RR-01	intermediate	NA	NA	NA	NA	A	755	N755Mfs*13 (driver)	LOSS	LOF	na	Fs	*	no	X	**
TCGA	TCGA-TQ-A7RV-01	high	NA	NA	NA	NA	A	855	H855Qfs*7 (driver)	LOSS	LOF	na	Fs	*	no	X	*
TCGA	TCGA-TQ-A7RW-01	high	NA	NA	NA	NA	A		HOMDEL (driver)	Maintained	LOF	na	HOMDEL	HOMDEL	no	X	**
TCGA	TCGA-VM-A8C8-01	NA	33.1	0	NA	NA	A	654	R654* (driver)	LOSS	LOF	na	*	*	no	X	*
TCGA	TCGA-VM-A8CF-01	NA	NA	NA	NA	NA	A	360	I360Rfs*6 (driver)	LOSS	LOF	na	Fs	*	no	X	*
TCGA	TCGA-VM-A8CH-01	NA	10.9	0	NA	NA	A	849	S849Ffs*2 (driver)	LOSS	LOF	na	Fs	*	no	X	**
TCGA	TCGA-WH-A86K-01	NA	5.3	0	NA	NA	A		HOMDEL (driver)	Maintained	LOF	na	HOMDEL	HOMDEL	no	X	**
TCGA	TCGA-WY-A858-01	NA	43.9	0	NA	NA	A	1357	K1357Rfs*18 (driver)	LOSS	LOF	na	Fs	*	no	X	*
TCGA	TCGA-WY-A859-01	NA	NA	NA	NA	NA	A		HOMDEL (driver)	Maintained	LOF	na	HOMDEL	HOMDEL	no	X	**
TCGA	TCGA-WY-A85A-01	NA	NA	NA	NA	NA	A	1929	X1929_splice (driver)	LOSS	LOF	na	splice	splice	no	X	**
TCGA	TCGA-WY-A85B-01	NA	NA	NA	NA	NA	A	2073	G2073S	LOSS	VUS	na	missense	Mis	no	helicase	**
TCGA	TCGA-WY-A85C-01	NA	NA	NA	NA	NA	A		AMP-rearrangemet	Maintained	LOF	na	AMP	AMP	no	X	**
TCGA	TCGA-WY-A85D-01	NA	NA	NA	NA	NA	A	2131	R2131* (driver)	LOSS	LOF	na	*	*	no	helicase	**
TCGA	TCGA-WY-A85E-01	NA	NA	NA	NA	NA	A	817	Y817* (driver)	LOSS	LOF	na	*	*	no	X	*
TCGA	TRF011251	NA	24	1	NA	FoundationOneT5	GBM	1002	V1002Lfs*30 (driver)	na	LOF	na	Fs	*	no	X	**
TCGA	TRF014752	NA	92.6	0	NA	FoundationOneT7	A	708	I708Yfs*3 (driver)	na	LOF	na	Fs	*	no	X	**
TCGA	TRF018670	NA	64.5	0	NA	FoundationOneT5	A	1078	E1078Qfs*51 (driver)	na	LOF	na	Fs	*	no	X	*
TCGA	TRF020252	NA	21.7	1	NA	FoundationOneT7	GBM	419	A419T	na	VUS	na	missense	Mis	no	X	*
TCGA	TRF020703	NA	39.5	0	NA	FoundationOneT5	GBM	1424	K1424Gfs*65 (driver)	na	LOF	na	Fs	*	no	X	*
TCGA	TRF022348	NA	42	0	NA	FoundationOneT5	A	2096	K2096Rfs*13 (driver)	na	LOF	na	Fs	*	no	helicase	**
TCGA	TRF027848	NA	74.5	1	NA	FoundationOneT5	A	1049	I1049Nfs*4 (driver)	na	LOF	na	Fs	*	no	X	*
TCGA	TRF028383	NA	83.8	0	NA	FoundationOneT5	A	2252	H2252R	na	VUS	na	missense	Mis	no	X	*
TCGA	TRF029667	NA	51.8	0	NA	FoundationOneT5	OD	1405	X1405_splice (driver), D2082N	na	LOF	na	splice	splice/Mis	yes_princeps	X	**
TCGA	TRF029667	NA	51.8	0	NA	FoundationOneT5	OD	2082	D2082N	na	VUS	na	missense_2nd	splice/Mis	yes	helicase	**
TCGA	TRF030607	NA	52.7	1	NA	FoundationOneT5	A	938	K938* (driver)	na	LOF	na	*	*	no	X	**
TCGA	TRF030628	NA	189	0	NA	FoundationOneT5	A	1583	K1583Nfs*22 (driver)	na	LOF	na	Fs	*	no	SN2-domain	**
TCGA	TRF033231	NA	69.1	1	NA	FoundationOneT5	A	977	T977Rfs*33 (driver)	na	LOF	na	Fs	*	no	X	*
TCGA	TRF035201	NA	42.9	0	NA	FoundationOneT5	OD	1140	L1140Ffs*8 (driver)	na	LOF	na	Fs	*	no	X	**
TCGA	TRF035707	NA	43.3	0	NA	FoundationOneT5	A	928	E928* (driver)	na	LOF	na	*	*	no	X	**
TCGA	TRF036748	NA	48.1	0	NA	FoundationOneT5	A	1491	T1491Nfs*6 (driver)	na	LOF	na	Fs	*	no	X	**
TCGA	TRF036897	NA	127	0	NA	FoundationOneT5	A	525	P525Qfs*37 (driver)	na	LOF	na	Fs	*	no	X	*
TCGA	TRF038581	NA	1.87	0	NA	FoundationOneT5	A	1346	T1346* (driver)	na	LOF	na	*	*	no	X	*
TCGA	TRF039306	NA	70.2	1	NA	FoundationOneT5	OD	1809	E1809Vfs*50 (driver)	na	LOF	na	Fs	*	no	SN2-domain	**
TCGA	TRF040046	NA	62	0	NA	FoundationOneT5	A	105	E105*(driver)	na	LOF	na	*_2nd	*/*	yes	X	**
TCGA	TRF040046	NA	62	0	NA	FoundationOneT5	A	360	I360Rfs*6 (driver), E105* (driver)	na	LOF	na	Fs	*/*	yes_princeps	X	**
TCGA	TRF040878	NA	86.8	0	NA	FoundationOneT5	A	764	L764Vfs*2 (driver)	na	LOF	na	Fs	*	no	X	**
TCGA	TRF040880	NA	108	0	NA	FoundationOneT5	A	2131	R2131* (driver)	na	LOF	na	*	*	no	helicase	*
TCGA	TRF041560	NA	80.8	0	NA	FoundationOneT5	A	915	S915Lfs*54 (driver)	na	LOF	na	Fs	*	no	X	*
TCGA	TRF041805	NA	7.36	0	NA	FoundationOneT5	A	458	S458* (driver), K1409Qfs*80 (driver)	na	LOF	na	Fs	*/*	yes_princeps	X	**
TCGA	TRF041805	NA	7.36	0	NA	FoundationOneT5	A	1409	K1409Qfs*80(driver)	na	LOF	na	Fs_2nd	*/*	yes	X	**
TCGA	TRF042358	NA	20.3	1	NA	FoundationOneT5	A	1596	M1596V	na	VUS	na	missense	Mis	no	SN2-domain	**
TCGA	TRF042507	NA	268	0	NA	FoundationOneT5	A	1940	D1940Vfs*14 (driver)	na	LOF	na	Fs	*	no	X	**
TCGA	TRF043485	NA	144	0	NA	FoundationOneT5	A		HOMDEL (driver)	na	LOF	na	HOMDEL	HOMDEL	no	X	**
TCGA	TRF043499	NA	36.9	0	NA	FoundationOneT5	A	1940	D1940Vfs*14 (driver)	na	LOF	na	Fs	*	no	X	**
TCGA	TRF043510	NA	179	0	NA	FoundationOneT5	A	767	L767* (driver)	na	LOF	na	*	*	no	X	**
TCGA	TRF046085	NA	41.2	0	NA	FoundationOneT5	A	1833	Y1833Cfs*27 (driver)	na	LOF	na	Fs	*	no	SN2-domain	**
TCGA	TRF047609	NA	90	0	NA	FoundationOneT5	A	204	Y204* (driver)	na	LOF	na	*	*	no	ADD	*
TCGA	TRF050441	NA	149	0	NA	FoundationOneT5	A	425	K425Rfs*8(driver)	na	LOF	na	Fs_2nd	*/*	yes	X	**
TCGA	TRF050441	NA	149	0	NA	FoundationOneT5	A	1426	R1426* (driver), K425Rfs*8 (driver)	na	LOF	na	Fs	*/*	yes_princeps	X	**
TCGA	TRF053947	NA	14.6	1	NA	FoundationOneT5	GBM	781	R781* (driver)	na	LOF	na	*	*	no	X	**
TCGA	TRF054314	NA	30.5	0	NA	FoundationOneT7	OD	579	T579A	na	VUS	na	missense	Mis	no	X	**
TCGA	TRF060952	NA	117	1	NA	FoundationOneT7	A	1929	X1929_splice (driver)	na	LOF	na	splice	splice	no	X	**
TCGA	TRF071705	NA	21.9	1	NA	FoundationOneT7	GBM	2099	A2099V	na	VUS	na	missense	Mis	no	helicase	**
TCGA	TRF077655	NA	21.7	1	NA	FoundationOneT7	GBM	326	G326* (driver)	na	LOF	na	*	*	no	X	*
TCGA	TRF079056	NA	12.1	0	NA	FoundationOneT7	A	2178	R2178Q	na	LOF	na	missense	Mis	no	helicase	**
Pitié_Salpétrière	9757T	medium	22.7506849315069	1	CONG	in-house-target-sequencing	H3.3mt	na	na	Maintained	na	long telo	na	na	na	na	na
Pitié_Salpétrière	10752T	high	18.3780821917808	0 (COVID)	FFPE	in-house-target-sequencing	H3.3mt	na	na	LOSS	na	long telo	na	na	na	na	na
Pitié_Salpétrière	7021T	medium	24.9534246575342	1	CONG	in-house-target-sequencing	H3.3mt	na	na	Maintained	na	TA+	na	na	na	na	na
Pitié_Salpétrière	10528T	High	12.7561643835616	1	CONG	in-house-target-sequencing	H3.3mt	na	na	Maintained	na	TA+	na	na	na	na	na
Pitié_Salpétrière	10067T	na	NA	NA	FFPE	in-house-target-sequencing	H3.3mt	na	na	LOSS	na	CC+ short Telo	na	na	na	na	na
Pitié_Salpétrière	11082T	high	2.89315068493151	1	FFPE	in-house-target-sequencing	H3.3mt	na	na	Maintained	na	ALT	na	na	na	na	na
Pitié_Salpétrière	8699T	medium	14.958904109589	1	CONG	in-house-target-sequencing	H3.3mt	na	na	LOSS	na	TA+	na	na	na	na	na
Pitié_Salpétrière	10680T	na	50.5315068493151	1	CONG	in-house-target-sequencing	H3.3mt	na	na	na	na	TA+	na	na	na	na	na
Pitié_Salpétrière	7016T		111.747945205479	0	CONG	in-house-target-sequencing	OD	WT	WT	Maintained	WT	TA+	WT	WT	no
Pitié_Salpétrière	7412T		97.0849315068493	0	CONG	in-house-target-sequencing	OD	WT	WT	Maintained	WT	TA+	WT	WT	no
Pitié_Salpétrière	8882T		91.4958904109589	0	CONG	in-house-target-sequencing	OD	WT	WT	Maintained	WT	TA+	WT	WT	no
Pitié_Salpétrière	8927T		89.7205479452055	0	CONG	in-house-target-sequencing	OD	WT	WT	Maintained	WT	TA+	WT	WT	no
Pitié_Salpétrière	9341T		86.0712328767123	0	CONG	in-house-target-sequencing	OD	WT	WT	Maintained	WT	TA+	WT	WT	no
Pitié_Salpétrière	10190T		10.7178082191781	1	CONG	in-house-target-sequencing	GBM	WT	WT	Maintained	WT	TA+	WT	WT	no
Pitié_Salpétrière	10283T		20.0876712328767	1	CONG	in-house-target-sequencing	GBM	WT	WT	Maintained	WT	TA+	WT	WT	no
Pitié_Salpétrière	10354T		27.6821917808219	1	CONG	in-house-target-sequencing	GBM	WT	WT	Maintained	WT	TA+	WT	WT	no
Pitié_Salpétrière	10720T		63.1561643835616	0	FFPE	in-house-target-sequencing	OD	WT	WT	Maintained	WT	TA+	WT	WT	no
Pitié_Salpétrière	10774T		54.0821917808219	0	FFPE	in-house-target-sequencing	OD	WT	WT	Maintained	WT	TA+	WT	WT	no
Pitié_Salpétrière	10899T		50.8931506849315	0	FFPE	in-house-target-sequencing	OD	WT	WT	Maintained	WT	TA+	WT	WT	no
Pitié_Salpétrière	11079T		36.986301369863	1	FFPE	in-house-target-sequencing	GBM	WT	WT	Maintained	WT	TA+	WT	WT	no
Pitié_Salpétrière	11396T		11.7041095890411	1	FFPE	in-house-target-sequencing	GBM	WT	WT	Maintained	WT	long telo	WT	WT	no
Pitié_Salpétrière	11412T		26.7616438356164	1	FFPE	in-house-target-sequencing	GBM	WT	WT	Maintained	WT	TA+	WT	WT	no
Pitié_Salpétrière	11465T		14.827397260274	1	FFPE	in-house-target-sequencing	GBM	WT	WT	Maintained	WT	TA+	WT	WT	no
Pitié_Salpétrière	11493T		20.0547945205479	1	FFPE	in-house-target-sequencing	GBM	WT	WT	Maintained	WT	TA+	WT	WT	no
Pitié_Salpétrière	11532T		12.7561643835616	1	FFPE	in-house-target-sequencing	GBM	WT	WT	Maintained	WT	TA+	WT	WT	no
Pitié_Salpétrière	11615T		9.7972602739726	1	FFPE	in-house-target-sequencing	GBM	WT	WT	Maintained	WT	TA+	WT	WT	no
Pitié_Salpétrière	11962T		36.986301369863	0	FFPE	in-house-target-sequencing	OD	WT	WT	Maintained	WT	TA+	WT	WT	no
Pitié_Salpétrière	12228T		33.3698630136986	0	FFPE	in-house-target-sequencing	OD	WT	WT	Maintained	WT	TA+	WT	WT	no
